# Supplementary material for: Genome-wide DNA methylation analysis revealed stable DNA methylation status during decidualization in human endometrial stromal cells
Source: BMC Genomics. 2019 Apr 29;20:324. doi: 10.1186/s12864-019-5695-0 (PMC6489213; doi:10.1186/s12864-019-5695-0)
Supplement: Supplementary file 1 — Table S1. Differentially expressed genes between the non-decidualized and decidualized ESCs and the number of the CpG sites around the transcription start sites (− 1500 to 4000 bp) of the genes. (XLSX 9 kb) [file 12864_2019_5695_MOESM1_ESM.xlsx]

## Sheet: Sheet1
		Additional Table 1. Differentially expressed genes between the non-decidualized and decidualized ESCs and the number of the CpG sites around the transcription start sites (-1500 to 4000 bp) of the genes.
			up-regulated in the decidualized ESCs	down-regulated in the decicualized ESCs
		number of the genes (Refseq ID)	2419	2276
		CpGs within the regions (-1500 to 4000bp)†	36092	32368
		Genome-wide mRNA expression data of non-decidualized ESCs and decidualized ESCs were obtained from our previous RNA sequencing study (5).
		†CpGs examined by Infinium HumanMethylation450k BeadChip
