# Supplementary material for: Genome-wide DNA methylation analysis revealed stable DNA methylation status during decidualization in human endometrial stromal cells
Source: BMC Genomics. 2019 Apr 29;20:324. doi: 10.1186/s12864-019-5695-0 (PMC6489213; doi:10.1186/s12864-019-5695-0)
Supplement: Supplementary file 2 — Table S2. Regions with different histone modifications between the non-decidualized and decidualized ESCs. (XLSX 10 kb) [file 12864_2019_5695_MOESM2_ESM.xlsx]

## Sheet: Sheet1
	Additional Table 2. Regions with different histone modifications between the non-decidualized and decidualized ESCs.
	Histone modifications		Increased in decidualized ESCs	Decreased in decidualized ESCs
	H3K4me3†	number of the regions	3465	2841
		length of the regions (mean ± SD bp)	301.6 ± 133.3	275.5 ± 113.5
		CpGs included in the regions§	3037	3315
	H3K27ac*	number of the regions	13119	829
		length of the regions (mean ± SD bp)	642.6 ± 411.8	226.2 ± 82.3
		CpGs included in the regions§	10361	279
	The genome-wide statuses of the histone modifications of H3K4me3 and H3K27ac in decidualized and non-decidualized ESCs were obtained from our previous study of chromatin immuno-precipitation (ChIP) sequencing (5).
	† H3K4me3: histone H3K4 tri-methylation
	* H3K27ac: histone H3K27 acetylation
	§ CpGs examined by Infinium HumanMethylation450k BeadChip
