# Supplementary material for: Genome-wide DNA methylation analysis revealed stable DNA methylation status during decidualization in human endometrial stromal cells
Source: BMC Genomics. 2019 Apr 29;20:324. doi: 10.1186/s12864-019-5695-0 (PMC6489213; doi:10.1186/s12864-019-5695-0)
Supplement: Supplementary file 3 — Table S3. Primer pairs used in real-time RT-PCR and sodium bisulfite sequencing. (XLSX 10 kb) [file 12864_2019_5695_MOESM3_ESM.xlsx]

## Sheet: Sheet1
	Additional Table 3. Primer pairs used in real-time RT-PCR and sodium bisulfite sequencing.
	RT-PCR		forward	reverse	product size (bp)
		IGFBP1	5'-TGCTGCAGAGGCAGGGAGCCC-3'	5'-AGGGATCCTCTTCCCATTCCA-3'	379
		PRL	5'-GCCCCCTTGCCCATCTGTCC-3'	5'-AGAAGCCGTTTGGTTTGCTCC-3'	386
		GAPDH	5'-AGGTGAAGGTCGGAGTCA-3'	5'-GGTCATTGATGGCAACAA-3'	99
	Sodium bisulfite sequencing		forward	reverse
		IGFBP-1
		region I (-617 to -325 bp)	5'-AAGGTTTTTGGAGGTAGAGTGAGATT-3'	5'-AAAAACCCTAAAAATCTCCT-3'	293
		region II (-344 to +107 bp)	5'-AGGAGATTTTTAGGGTTTTT-3'	5'-TAACCCAAACTCTAAACAAA-3'	451
		PRL
		region I (-2047 to -1471 bp)	5'-AAAAAGGTTTGTAGAAAAGAGAATATTTA-3'	5'-ACCTTTTTATATACCCACTAAACTTCTTA-3'	577
		region II (-823 to -295 bp)	5'-AAAGGGGGTAGTATAAGGTTGAATG-3'	5'-ACATCTTACAACACACAAAACAACC-3'	529
		region III (-84 to +405)	5'-GTAAAAATAGGAAGTTTATTTTGTAAGTT-3'	5'-CTAAAAATAACAAATCCCAATTAAATACT-3'	489
		UBE2D2 (+4491 to +4902)	5'-TGTGTTTTGTGAATTGTGTGGT-3'	5'-CCAACCTAAACAAAACTACCTCAA-3'	412
		COG5 (-577 to -148)	5'-TTTCGTAAAAAGAAGTTGGAAGATG-3'	5'-ACCCCTATTCCCATCATAACTAAAA-3'	430
