# Supplementary material for: Genome-wide DNA methylation analysis revealed stable DNA methylation status during decidualization in human endometrial stromal cells
Source: BMC Genomics. 2019 Apr 29;20:324. doi: 10.1186/s12864-019-5695-0 (PMC6489213; doi:10.1186/s12864-019-5695-0)
Supplement: Supplementary file 4 — Table S4. ESC-hypomethylated genes (average beta-value from − 300 to + 700 bp is < 0.2) and their methylation levels in other cell types. (XLSX 32504 kb) [file 12864_2019_5695_MOESM4_ESM.xlsx]

## Sheet: dataset4.all
Additional Table 4. ESC-hypomethylated genes (average beta-value from -300 to +700bp is <0.2) and their methylation levels in other cell types.
Gene loci						Probe information				DNA methylation level in ESC and other cell types (beta- values)									RNA expression change in decidualization			RNA expression: Comparizon with other cell types
Gene Symbol	Refseq ID	Gene chromosome	Gene start	Gene end	Strand	TargetID	chromosome DNA met probe	Probe locus DNAmet probe	fromTSS	Endometrial Stromal cell (ESC)	Human embryonic stem cell	Brain	Liver	Omentum	Pancreas	Spleen	Saliva	Leukocytes	Expression Control (FPKM)	Expression EP (FPKM)	Changes in Decidualization (1764 up- and 1596 down-regulated genes)	ESC-specific upregulated (63 gene symbols)	ESC-non-specific upregulated (318 gene symbols)	ESC-specific downregulated (43 gene symbols)	ESC-non-specific downregulated (279 gene symbols)
A2M-AS1	NR_026971	chr12	9217772	9220651	+	cg01367719	chr12	9218039	267	0.665385	0.475594	0.814859	0.41655	0.757488	0.361644	0.68733	0.778785	0.801794	0.72748	0.518133	no change	No	No	No	No
A2M-AS1	NR_026971	chr12	9217772	9220651	+	cg02883147	chr12	9217769	-3	0.0646594	0.0791495	0.56115	0.253202	0.594097	0.155692	0.416727	0.434024	0.425049	0.72748	0.518133	no change	No	No	No	No
A2M-AS1	NR_026971	chr12	9217772	9220651	+	cg04155231	chr12	9217510	-262	0.07291	0.060082	0.213287	0.260844	0.525562	0.164393	0.360207	0.397208	0.317074	0.72748	0.518133	no change	No	No	No	No
A2M-AS1	NR_026971	chr12	9217772	9220651	+	cg10605084	chr12	9217763	-9	0.0531512	0.061992	0.347393	0.274631	0.550379	0.14821	0.417076	0.452286	0.363452	0.72748	0.518133	no change	No	No	No	No
A2M-AS1	NR_026971	chr12	9217772	9220651	+	cg13575925	chr12	9217583	-189	0.0349647	0.0275941	0.164328	0.180469	0.525282	0.120889	0.374742	0.255955	0.325634	0.72748	0.518133	no change	No	No	No	No
A2M-AS1	NR_026971	chr12	9217772	9220651	+	cg18644252	chr12	9217859	87	0.286503	0.165962	0.654079	0.221824	0.615288	0.175086	0.433298	0.364647	0.503059	0.72748	0.518133	no change	No	No	No	No
A2M-AS1	NR_026971	chr12	9217772	9220651	+	cg19091257	chr12	9217907	135	0.410965	0.164475	0.557498	0.215792	0.575171	0.230393	0.448006	0.453178	0.457133	0.72748	0.518133	no change	No	No	No	No
A2M-AS1	NR_026971	chr12	9217772	9220651	+	cg20380214	chr12	9217688	-84	0.0789794	0.0715697	0.420671	0.276716	0.599167	0.160798	0.415882	0.47667	0.417966	0.72748	0.518133	no change	No	No	No	No
A2M-AS1	NR_026971	chr12	9217772	9220651	+	cg23795048	chr12	9217529	-243	0.0492408	0.0897126	0.197848	0.224909	0.497549	0.11231	0.306657	0.289161	0.286695	0.72748	0.518133	no change	No	No	No	No
A2M-AS1	NR_026971	chr12	9217772	9220651	+	cg26114124	chr12	9217669	-103	0.0273236	0.0410675	0.315404	0.149045	0.591127	0.088505	0.331964	0.384179	0.342513	0.72748	0.518133	no change	No	No	No	No
A4GALT	NM_017436	chr22	43088126	43116876	-	cg12824719	chr22	43116300	576	0.0161855	0.00706293	0	0.0272724	0.0177724	0.0236426	0.0184906	0.0230333	0	11.7716	18.906	upregulated	No	No	No	No
A4GALT	NM_017436	chr22	43088126	43116876	-	cg14286439	chr22	43116946	-70	0.000253754	0.020469	0.000407801	0.0295082	0.0325276	0.0335734	0.0390445	0.0301061	0.00456854	11.7716	18.906	upregulated	No	No	No	No
A4GALT	NM_017436	chr22	43088126	43116876	-	cg18877862	chr22	43116932	-56	0.162424	0.204244	0.16637	0.15866	0.149731	0.159825	0.160621	0.207402	0.16866	11.7716	18.906	upregulated	No	No	No	No
A4GALT	NM_017436	chr22	43088126	43116876	-	cg19778944	chr22	43116417	459	0.00898969	0.0131809	0.00181414	0.0337775	0.0229869	0.0302942	0.0170889	0.0155542	0.00538159	11.7716	18.906	upregulated	No	No	No	No
A4GALT	NM_017436	chr22	43088126	43116876	-	cg20706071	chr22	43117040	-164	0.0104563	0.027537	0.0235237	0.206621	0.0771646	0.0429671	0.0662059	0.0487491	0.0738266	11.7716	18.906	upregulated	No	No	No	No
A4GALT	NM_017436	chr22	43088126	43116876	-	cg22721007	chr22	43116638	238	0.00656146	0.0192465	0.00178362	0.0415627	0.0448213	0.0221629	0.0278415	0.0178099	0.0035001	11.7716	18.906	upregulated	No	No	No	No
A4GALT	NM_017436	chr22	43088126	43116876	-	cg26705472	chr22	43117120	-244	0.0371424	0.0678232	0.0503495	0.0710396	0.0638412	0.0834855	0.0702677	0.0759487	0.0408366	11.7716	18.906	upregulated	No	No	No	No
AAAS	NM_001173466	chr12	53701239	53715412	-	cg00559473	chr12	53715592	-180	0.0611408	0.146539	0.0894237	0.0849069	0.0882707	0.123606	0.0973278	0.11012	0.0906896	1.57406	5.11017	upregulated	No	No	No	No
AAAS	NM_001173466	chr12	53701239	53715412	-	cg02299189	chr12	53715297	115	0.0299581	0.0563155	0.0183295	0.0325062	0.0425867	0.0543087	0.0443903	0.040867	0.0243244	1.57406	5.11017	upregulated	No	No	No	No
AAAS	NM_001173466	chr12	53701239	53715412	-	cg02427438	chr12	53715500	-88	0.00972537	0.0249128	0.0233324	0.0267333	0.0135755	0.0490367	0.0348281	0.0167049	0	1.57406	5.11017	upregulated	No	No	No	No
AAAS	NM_001173466	chr12	53701239	53715412	-	cg05224385	chr12	53715634	-222	0.0406859	0.0944642	0.0383684	0.0797577	0.098876	0.0745482	0.0873312	0.208742	0.155542	1.57406	5.11017	upregulated	No	No	No	No
AAAS	NM_001173466	chr12	53701239	53715412	-	cg08253513	chr12	53715584	-172	0.0587206	0.121808	0.0908337	0.0981846	0.0860606	0.151297	0.103595	0.0857832	0.0855249	1.57406	5.11017	upregulated	No	No	No	No
AAAS	NM_001173466	chr12	53701239	53715412	-	cg10765909	chr12	53715428	-16	0.155597	0.10387	0.141517	0.122662	0.103553	0.131201	0.130652	0.335147	0.202315	1.57406	5.11017	upregulated	No	No	No	No
AAAS	NM_001173466	chr12	53701239	53715412	-	cg12104984	chr12	53715494	-82	0	0.0147881	0.00968268	0.0321681	0.0310039	0.0281054	0.0350085	0.0375169	0	1.57406	5.11017	upregulated	No	No	No	No
AAAS	NM_001173466	chr12	53701239	53715412	-	cg22373810	chr12	53715001	411	0.0797035	0.103627	0.0869528	0.101693	0.10559	0.121341	0.113863	0.121622	0.0954277	1.57406	5.11017	upregulated	No	No	No	No
AAAS	NM_001173466	chr12	53701239	53715412	-	cg22861965	chr12	53715621	-209	0.0334804	0.0364176	0.0527015	0.0580068	0.0823284	0.0557368	0.0638228	0.132226	0.116708	1.57406	5.11017	upregulated	No	No	No	No
AAAS	NM_001173466	chr12	53701239	53715412	-	cg23032316	chr12	53715148	264	0.142575	0.142411	0.140338	0.160868	0.178525	0.334564	0.236755	0.239251	0.154422	1.57406	5.11017	upregulated	No	No	No	No
AAAS	NM_015665	chr12	53701239	53715412	-	cg00559473	chr12	53715592	-180	0.0611408	0.146539	0.0894237	0.0849069	0.0882707	0.123606	0.0973278	0.11012	0.0906896	14.5715	10.8084	no change	No	No	No	No
AAAS	NM_015665	chr12	53701239	53715412	-	cg02299189	chr12	53715297	115	0.0299581	0.0563155	0.0183295	0.0325062	0.0425867	0.0543087	0.0443903	0.040867	0.0243244	14.5715	10.8084	no change	No	No	No	No
AAAS	NM_015665	chr12	53701239	53715412	-	cg02427438	chr12	53715500	-88	0.00972537	0.0249128	0.0233324	0.0267333	0.0135755	0.0490367	0.0348281	0.0167049	0	14.5715	10.8084	no change	No	No	No	No
AAAS	NM_015665	chr12	53701239	53715412	-	cg05224385	chr12	53715634	-222	0.0406859	0.0944642	0.0383684	0.0797577	0.098876	0.0745482	0.0873312	0.208742	0.155542	14.5715	10.8084	no change	No	No	No	No
AAAS	NM_015665	chr12	53701239	53715412	-	cg08253513	chr12	53715584	-172	0.0587206	0.121808	0.0908337	0.0981846	0.0860606	0.151297	0.103595	0.0857832	0.0855249	14.5715	10.8084	no change	No	No	No	No
AAAS	NM_015665	chr12	53701239	53715412	-	cg10765909	chr12	53715428	-16	0.155597	0.10387	0.141517	0.122662	0.103553	0.131201	0.130652	0.335147	0.202315	14.5715	10.8084	no change	No	No	No	No
AAAS	NM_015665	chr12	53701239	53715412	-	cg12104984	chr12	53715494	-82	0	0.0147881	0.00968268	0.0321681	0.0310039	0.0281054	0.0350085	0.0375169	0	14.5715	10.8084	no change	No	No	No	No
AAAS	NM_015665	chr12	53701239	53715412	-	cg22373810	chr12	53715001	411	0.0797035	0.103627	0.0869528	0.101693	0.10559	0.121341	0.113863	0.121622	0.0954277	14.5715	10.8084	no change	No	No	No	No
AAAS	NM_015665	chr12	53701239	53715412	-	cg22861965	chr12	53715621	-209	0.0334804	0.0364176	0.0527015	0.0580068	0.0823284	0.0557368	0.0638228	0.132226	0.116708	14.5715	10.8084	no change	No	No	No	No
AAAS	NM_015665	chr12	53701239	53715412	-	cg23032316	chr12	53715148	264	0.142575	0.142411	0.140338	0.160868	0.178525	0.334564	0.236755	0.239251	0.154422	14.5715	10.8084	no change	No	No	No	No
AACS	NM_023928	chr12	125549924	125627871	+	cg00649906	chr12	125549630	-294	0.118756	0.0961261	0.0620082	0.0874099	0.0884297	0.0924113	0.08324	0.105596	0.0695069	14.9585	13.7693	no change	No	No	No	No
AACS	NM_023928	chr12	125549924	125627871	+	cg03013422	chr12	125550350	426	0.041265	0.203574	0.0635708	0.271015	0.0868981	0.130913	0.0664628	0.10073	0.0963209	14.9585	13.7693	no change	No	No	No	No
AACS	NM_023928	chr12	125549924	125627871	+	cg06604102	chr12	125549789	-135	0.104411	0.09916	0.114123	0.126939	0.112396	0.128683	0.116022	0.135443	0.110264	14.9585	13.7693	no change	No	No	No	No
AACS	NM_023928	chr12	125549924	125627871	+	cg06844689	chr12	125549727	-197	0.00410584	0.0188876	0.00788138	0.0273564	0.0196976	0.0103972	0.0219458	0.0238694	0.0138232	14.9585	13.7693	no change	No	No	No	No
AACS	NM_023928	chr12	125549924	125627871	+	cg08332330	chr12	125549884	-40	0.000102169	0.0191388	0	0.0169942	0.0123773	0.0239604	0.015498	0.0256408	0	14.9585	13.7693	no change	No	No	No	No
AACS	NM_023928	chr12	125549924	125627871	+	cg12661452	chr12	125550210	286	0.0319734	0.031297	0.0365675	0.0639986	0.0587738	0.0604111	0.0576587	0.0697586	0.0412044	14.9585	13.7693	no change	No	No	No	No
AACS	NM_023928	chr12	125549924	125627871	+	cg15709169	chr12	125549783	-141	0.0506299	0.0594874	0.0253061	0.0495344	0.0642718	0.053585	0.0602868	0.049999	0.0329875	14.9585	13.7693	no change	No	No	No	No
AACS	NM_023928	chr12	125549924	125627871	+	cg16118089	chr12	125550542	618	0.103089	0.385432	0.201011	0.416844	0.238073	0.205192	0.2376	0.37141	0.290091	14.9585	13.7693	no change	No	No	No	No
AACS	NM_023928	chr12	125549924	125627871	+	cg19405302	chr12	125549972	48	0.03106	0.0270587	0.00814672	0.0407024	0.0458431	0.0466396	0.0492363	0.0392362	0	14.9585	13.7693	no change	No	No	No	No
AACS	NM_023928	chr12	125549924	125627871	+	cg27037969	chr12	125549952	28	0.108257	0.164758	0.111008	0.130365	0.103652	0.145462	0.128579	0.164362	0.130565	14.9585	13.7693	no change	No	No	No	No
AADAT	NM_016228	chr4	170981372	171011183	-	cg07678449	chr4	171011395	-212	0.0380566	0.0558158	0.0348064	0.044146	0.0735522	0.0725946	0.0591383	0.0577111	0.0487119	6.89011	7.36385	no change	No	No	No	No
AADAT	NM_016228	chr4	170981372	171011183	-	cg08247450	chr4	171011099	84	0.0464794	0.0772852	0.0410749	0.0726003	0.177897	0.122428	0.0933735	0.087712	0.0573304	6.89011	7.36385	no change	No	No	No	No
AADAT	NM_016228	chr4	170981372	171011183	-	cg09639094	chr4	171010728	455	0.106581	0.0977922	0.0747578	0.0956664	0.121069	0.109498	0.0963802	0.100156	0.0869775	6.89011	7.36385	no change	No	No	No	No
AADAT	NM_016228	chr4	170981372	171011183	-	cg12506971	chr4	171011264	-81	0.0597054	0.0697478	0.0829305	0.172023	0.225208	0.11762	0.169276	0.108052	0.111797	6.89011	7.36385	no change	No	No	No	No
AADAT	NM_016228	chr4	170981372	171011183	-	cg14239811	chr4	171011427	-244	0.000797119	0.00800814	0.00342665	0.026731	0.0372382	0.00855465	0.0214922	0.0170905	0.0088632	6.89011	7.36385	no change	No	No	No	No
AADAT	NM_016228	chr4	170981372	171011183	-	cg18716979	chr4	171011424	-241	0.00417414	0.0723791	0.0610274	0.0587616	0.0565603	0.0233244	0.0498497	0.058088	0.0818486	6.89011	7.36385	no change	No	No	No	No
AADAT	NM_016228	chr4	170981372	171011183	-	cg18729308	chr4	171011257	-74	0.0690078	0.10681	0.0611587	0.0793092	0.103519	0.0929504	0.0970942	0.101697	0.0617549	6.89011	7.36385	no change	No	No	No	No
AADAT	NM_182662	chr4	170981372	171011372	-	cg00150882	chr4	171011502	-130	0.0955128	0.154583	0.0750587	0.179339	0.337844	0.059502	0.266827	0.161837	0.174435	2.78344	0.898501	downregulated	No	No	No	No
AADAT	NM_182662	chr4	170981372	171011372	-	cg01654582	chr4	171011577	-205	0.0442367	0.0687312	0.0448429	0.100449	0.159892	0.113059	0.138421	0.0905931	0.102188	2.78344	0.898501	downregulated	No	No	No	No
AADAT	NM_182662	chr4	170981372	171011372	-	cg02602915	chr4	171011615	-243	0.084152	0.219524	0.0967657	0.132822	0.182168	0.166328	0.180224	0.130775	0.133828	2.78344	0.898501	downregulated	No	No	No	No
AADAT	NM_182662	chr4	170981372	171011372	-	cg06339629	chr4	171011497	-125	0.0186126	0.0408756	0.00781236	0.0672741	0.147608	0.0395385	0.13858	0.0218228	0.0663657	2.78344	0.898501	downregulated	No	No	No	No
AADAT	NM_182662	chr4	170981372	171011372	-	cg07678449	chr4	171011395	-23	0.0380566	0.0558158	0.0348064	0.044146	0.0735522	0.0725946	0.0591383	0.0577111	0.0487119	2.78344	0.898501	downregulated	No	No	No	No
AADAT	NM_182662	chr4	170981372	171011372	-	cg08247450	chr4	171011099	273	0.0464794	0.0772852	0.0410749	0.0726003	0.177897	0.122428	0.0933735	0.087712	0.0573304	2.78344	0.898501	downregulated	No	No	No	No
AADAT	NM_182662	chr4	170981372	171011372	-	cg09639094	chr4	171010728	644	0.106581	0.0977922	0.0747578	0.0956664	0.121069	0.109498	0.0963802	0.100156	0.0869775	2.78344	0.898501	downregulated	No	No	No	No
AADAT	NM_182662	chr4	170981372	171011372	-	cg12506971	chr4	171011264	108	0.0597054	0.0697478	0.0829305	0.172023	0.225208	0.11762	0.169276	0.108052	0.111797	2.78344	0.898501	downregulated	No	No	No	No
AADAT	NM_182662	chr4	170981372	171011372	-	cg14239811	chr4	171011427	-55	0.000797119	0.00800814	0.00342665	0.026731	0.0372382	0.00855465	0.0214922	0.0170905	0.0088632	2.78344	0.898501	downregulated	No	No	No	No
AADAT	NM_182662	chr4	170981372	171011372	-	cg18716979	chr4	171011424	-52	0.00417414	0.0723791	0.0610274	0.0587616	0.0565603	0.0233244	0.0498497	0.058088	0.0818486	2.78344	0.898501	downregulated	No	No	No	No
AADAT	NM_182662	chr4	170981372	171011372	-	cg18729308	chr4	171011257	115	0.0690078	0.10681	0.0611587	0.0793092	0.103519	0.0929504	0.0970942	0.101697	0.0617549	2.78344	0.898501	downregulated	No	No	No	No
AAED1	NM_153698	chr9	99403532	99417599	-	cg14480723	chr9	99417103	496	0.0450668	0.0826134	0.0542993	0.0537572	0.0888636	0.0767914	0.0450847	0.0574937	0.052345	11.4288	10.8091	no change	No	No	No	No
AAED1	NM_153698	chr9	99403532	99417599	-	cg20513721	chr9	99417733	-134	0.0576221	0.0510466	0.0656216	0.0814761	0.0828621	0.0965275	0.0821997	0.082558	0.0722672	11.4288	10.8091	no change	No	No	No	No
AAED1	NM_153698	chr9	99403532	99417599	-	cg21735714	chr9	99416972	627	0.0762675	0.0471051	0.0623119	0.0775176	0.0856278	0.0976993	0.0826968	0.137364	0.0636343	11.4288	10.8091	no change	No	No	No	No
AAGAB	NM_024666	chr15	67493366	67547074	-	cg00110192	chr15	67547258	-184	0.028521	0.0367631	0.050242	0.0486943	0.0538866	0.0684588	0.0478793	0.054194	0.0332469	5.80118	5.85545	no change	No	No	No	No
AAGAB	NM_024666	chr15	67493366	67547074	-	cg01549820	chr15	67547218	-144	0.0576621	0.027671	0.0297691	0.0467785	0.0473861	0.0539961	0.0409863	0.0537463	0.0471716	5.80118	5.85545	no change	No	No	No	No
AAGAB	NM_024666	chr15	67493366	67547074	-	cg04197313	chr15	67547198	-124	0.0253861	0.0229591	0.00994978	0.0248955	0.0265687	0.0272296	0.0240625	0.016591	0.0148589	5.80118	5.85545	no change	No	No	No	No
AAGAB	NM_024666	chr15	67493366	67547074	-	cg10140153	chr15	67547294	-220	0.0255428	0.0334745	0.0419799	0.0486403	0.0436866	0.0854505	0.0590045	0.0523717	0.0352795	5.80118	5.85545	no change	No	No	No	No
AAGAB	NM_024666	chr15	67493366	67547074	-	cg16926284	chr15	67547063	11	0	0.00390538	0	0.0273646	0.0285467	0.0239019	0.0276591	0.00713233	0	5.80118	5.85545	no change	No	No	No	No
AAGAB	NM_024666	chr15	67493366	67547074	-	cg19257834	chr15	67547267	-193	0.0135215	0.0182535	0.0127455	0.0241955	0.0332406	0.0338042	0.048675	0.025884	0.0223699	5.80118	5.85545	no change	No	No	No	No
AAGAB	NM_024666	chr15	67493366	67547074	-	cg20940607	chr15	67546975	99	0.0769951	0.0838825	0.0934984	0.111211	0.0903832	0.127094	0.0956319	0.0977019	0.0889137	5.80118	5.85545	no change	No	No	No	No
AAGAB	NM_024666	chr15	67493366	67547074	-	cg21209998	chr15	67546591	483	0.0789804	0.0884488	0.100835	0.114104	0.0836953	0.109352	0.149259	0.122771	0.0763999	5.80118	5.85545	no change	No	No	No	No
AAGAB	NM_024666	chr15	67493366	67547074	-	cg21279015	chr15	67546624	450	0.0377125	0.025773	0.031339	0.0549356	0.0263291	0.0579292	0.0310784	0.0532745	0.0386509	5.80118	5.85545	no change	No	No	No	No
AAGAB	NM_024666	chr15	67493366	67547074	-	cg26519500	chr15	67547208	-134	0.0526465	0.0502942	0.0538321	0.0697496	0.0668035	0.063691	0.0761805	0.0758697	0.0446307	5.80118	5.85545	no change	No	No	No	No
AAK1	NM_014911	chr2	69685126	69870977	-	cg00864384	chr2	69871130	-153	0.0985387	0.129805	0.0932727	0.110297	0.0961097	0.0923256	0.0803125	0.126086	0.0959492	3.61048	4.03267	no change	No	No	No	No
AAK1	NM_014911	chr2	69685126	69870977	-	cg10313637	chr2	69870892	85	0.00439291	0.0145265	0.00103236	0.027739	0.0230936	0.0171492	0.0229788	0.0185596	0	3.61048	4.03267	no change	No	No	No	No
AAK1	NM_014911	chr2	69685126	69870977	-	cg15906181	chr2	69870526	451	0.0563581	0.056685	0.0671099	0.0804398	0.0754592	0.109659	0.0895389	0.10706	0.0786511	3.61048	4.03267	no change	No	No	No	No
AAK1	NM_014911	chr2	69685126	69870977	-	cg16062558	chr2	69871104	-127	0.0731655	0.0613578	0.077347	0.091827	0.095427	0.11305	0.0941964	0.0939801	0.0755899	3.61048	4.03267	no change	No	No	No	No
AAK1	NM_014911	chr2	69685126	69870977	-	cg24925546	chr2	69871099	-122	0.0752434	0.0824225	0.0852158	0.0936458	0.0867623	0.0998298	0.0769595	0.128135	0.0844731	3.61048	4.03267	no change	No	No	No	No
AAMDC	NM_024684	chr11	77532207	77583398	+	cg07031665	chr11	77532174	-33	0	0.0126895	0	0.0197215	0.0136445	0.0217391	0.019635	0.0176919	0.00779693	58.521	56.7887	no change	No	No	No	No
AAMDC	NM_024684	chr11	77532207	77583398	+	cg15105081	chr11	77532226	19	0	0.01167	0	0.0433417	0.0437616	0.0310984	0.0234102	0.0538525	0	58.521	56.7887	no change	No	No	No	No
AAMDC	NM_024684	chr11	77532207	77583398	+	cg16516888	chr11	77532772	565	0.262583	0.149305	0.0629787	0.187351	0.218717	0.272727	0.18024	0.281556	0.0465775	58.521	56.7887	no change	No	No	No	No
AAMDC	NM_024684	chr11	77532207	77583398	+	cg17141500	chr11	77532182	-25	0.00689966	0.0127752	0.00525568	0.0185825	0.0258023	0.0363237	0.0396211	0.0330341	0.00993345	58.521	56.7887	no change	No	No	No	No
AAMDC	NM_024684	chr11	77532207	77583398	+	cg20745134	chr11	77532735	528	0.0263801	0.0934568	0	NA	NA	NA	NA	0.100916	0.0440014	58.521	56.7887	no change	No	No	No	No
AAMDC	NM_024684	chr11	77532207	77583398	+	cg22741595	chr11	77532707	500	0.482548	0.157518	0.0219598	0.201459	0.210947	0.160452	0.204081	0.168149	0.960521	58.521	56.7887	no change	No	No	No	No
AAMDC	NM_024684	chr11	77532207	77583398	+	cg22821606	chr11	77532200	-7	0.0132722	0.00274992	0.0332745	0.018713	0.0291817	0.0431426	0.020339	0.0185003	0	58.521	56.7887	no change	No	No	No	No
AAMP	NM_001087	chr2	219128851	219134893	-	cg00379302	chr2	219134963	-70	0.0618068	0.0462766	0.0542814	0.0754934	0.0700219	0.0935547	0.0730432	0.0831933	0.0629006	36.3859	42.5186	no change	No	No	No	No
AAMP	NM_001087	chr2	219128851	219134893	-	cg09073080	chr2	219135026	-133	0.0746278	0.0767477	0.0960549	0.129114	0.116628	0.164641	0.114557	0.144328	0.0898043	36.3859	42.5186	no change	No	No	No	No
AAMP	NM_001087	chr2	219128851	219134893	-	cg10640646	chr2	219134847	46	0	0.00284256	0.00472539	0.0152332	0.0164615	0.0150947	0.0143719	0.0144579	0	36.3859	42.5186	no change	No	No	No	No
AAMP	NM_001087	chr2	219128851	219134893	-	cg12224394	chr2	219134788	105	0.0591059	0.062341	0.0545397	0.0734192	0.05818	0.083107	0.0555239	0.0821449	0.0681735	36.3859	42.5186	no change	No	No	No	No
AAMP	NM_001087	chr2	219128851	219134893	-	cg13576809	chr2	219134942	-49	0.00105202	0.00747124	0	0.0143533	0.0102663	0.0221643	0.0250837	0.0117679	0	36.3859	42.5186	no change	No	No	No	No
AAMP	NM_001087	chr2	219128851	219134893	-	cg14059350	chr2	219134997	-104	0.0509234	0.0788421	0.0750281	0.0745173	0.0627199	0.0722192	0.0792856	0.0624665	0.0706661	36.3859	42.5186	no change	No	No	No	No
AAMP	NM_001087	chr2	219128851	219134893	-	cg15099667	chr2	219134699	194	0.00464246	0.0292074	0.0139945	0.0265804	0.035881	0.0426151	0.0229609	0.0272634	0.0128953	36.3859	42.5186	no change	No	No	No	No
AAMP	NM_001087	chr2	219128851	219134893	-	cg18615052	chr2	219134946	-53	0.000113114	0.00811077	0.0024172	0.0172058	0.0110678	0.0234134	0.017436	0.00940801	0.0167784	36.3859	42.5186	no change	No	No	No	No
AAMP	NM_001087	chr2	219128851	219134893	-	cg20019365	chr2	219134978	-85	0.0224738	0.0187063	0.000427708	0.0175524	0.0193232	0.0230701	0.0362488	0.0200987	0.00514378	36.3859	42.5186	no change	No	No	No	No
AAMP	NM_001087	chr2	219128851	219134893	-	cg23003295	chr2	219134950	-57	0.0102638	0.0480688	0.0229927	0.0306727	0.0194379	0.0190041	0.0259359	0.0320935	0.0306067	36.3859	42.5186	no change	No	No	No	No
AANAT	NM_001166579	chr17	74449432	74466199	+	cg00912149	chr17	74449810	378	0.261537	0.649222	0.532512	0.342209	0.545833	0.220563	0.477481	0.583398	0.5746	0	0	no change	No	No	No	No
AANAT	NM_001166579	chr17	74449432	74466199	+	cg02624680	chr17	74449187	-245	0.0682873	0.0823377	0.0627743	0.0990447	0.0850366	0.0963205	0.0935457	0.0995251	0.0716762	0	0	no change	No	No	No	No
AANAT	NM_001166579	chr17	74449432	74466199	+	cg04582695	chr17	74449757	325	0.641995	0.810024	0.848751	0.830061	0.866247	0.641495	0.822719	0.886396	0.889598	0	0	no change	No	No	No	No
AANAT	NM_001166579	chr17	74449432	74466199	+	cg09524080	chr17	74449402	-30	0.0110023	0.00853643	0.004317	0.0158349	0.0230951	0.0120585	0.0279672	0.0127312	0.0121472	0	0	no change	No	No	No	No
AANAT	NM_001166579	chr17	74449432	74466199	+	cg10399944	chr17	74449604	172	0.0889965	0.268874	0.0584498	0.262374	0.0951569	0.207263	0.1372	0.18505	0.174097	0	0	no change	No	No	No	No
AANAT	NM_001166579	chr17	74449432	74466199	+	cg17549546	chr17	74449414	-18	0.0111504	0.040175	0.0149517	0.0305841	0.0282806	0.0497891	0.0331514	0.0366558	0.0289855	0	0	no change	No	No	No	No
AANAT	NM_001166579	chr17	74449432	74466199	+	cg26369505	chr17	74449234	-198	0.00606416	0.0164333	0.0187066	0.026014	0.0221198	0.0173313	0.0279937	0.0219828	0.00684327	0	0	no change	No	No	No	No
AAR2	NM_015511	chr20	34824446	34844853	+	cg02568834	chr20	34824352	-94	0.00163654	0.0117043	0	0.016713	0.019203	0.0194722	0.0175686	0.0114605	0	1.43181	2.45502	no change	No	No	No	No
AAR2	NM_015511	chr20	34824446	34844853	+	cg03825413	chr20	34824343	-103	0.0139299	0.0200766	0.0136063	0.026933	0.0309551	0.0299924	0.0209914	0.0140634	0.0107458	1.43181	2.45502	no change	No	No	No	No
AAR2	NM_015511	chr20	34824446	34844853	+	cg08139522	chr20	34824291	-155	0.0106264	0.0462031	0.0195515	0.0279356	0.0230256	0.0238092	0.0333066	0.0271114	0.0317436	1.43181	2.45502	no change	No	No	No	No
AAR2	NM_015511	chr20	34824446	34844853	+	cg11649825	chr20	34824487	41	0.0538896	0.0536284	0.0669099	0.0749134	0.0755597	0.078665	0.0581305	0.0833676	0.0588168	1.43181	2.45502	no change	No	No	No	No
AAR2	NM_015511	chr20	34824446	34844853	+	cg15874649	chr20	34824306	-140	0.0541722	0.0856974	0.0648847	0.0862681	0.0695345	0.0860599	0.0960436	0.0837972	0.0630413	1.43181	2.45502	no change	No	No	No	No
AAR2	NM_015511	chr20	34824446	34844853	+	cg16016641	chr20	34824197	-249	0.0848228	0.109331	0.12312	0.126944	0.111687	0.134874	0.112956	0.147865	0.129638	1.43181	2.45502	no change	No	No	No	No
AAR2	NM_015511	chr20	34824446	34844853	+	cg17105290	chr20	34824650	204	0.0113506	0.0687674	0.0313611	0.0522575	0.07599	0.109232	0.0604315	0.0376136	0.0248504	1.43181	2.45502	no change	No	No	No	No
AAR2	NM_015511	chr20	34824446	34844853	+	cg19038034	chr20	34824355	-91	0	0.0199727	0	0.0159809	0.0159645	0.00823736	0.027968	0.0152641	0.0105307	1.43181	2.45502	no change	No	No	No	No
AAR2	NM_015511	chr20	34824446	34844853	+	cg26306882	chr20	34824605	159	0.0246268	0.0523572	0.0670682	0.0769911	0.066643	0.0805029	0.0799008	0.0558695	0.0572798	1.43181	2.45502	no change	No	No	No	No
AAR2	NM_015511	chr20	34824446	34844853	+	cg26680549	chr20	34824322	-124	0.0193705	0.0429962	0.0135029	0.0409382	0.0368335	0.0279143	0.0269764	0.0474915	0.0151141	1.43181	2.45502	no change	No	No	No	No
AARD	NM_001025357	chr8	117950463	117956239	+	cg04271218	chr8	117950504	41	0.13664	0.121441	0.131983	0.298603	0.210169	0.265804	0.202203	0.188251	0.171452	0.611373	0.296101	no change	No	No	No	No
AARD	NM_001025357	chr8	117950463	117956239	+	cg05591716	chr8	117950454	-9	0.101773	0.106262	0.11992	0.24488	0.156575	0.189152	0.142604	0.101189	0.116232	0.611373	0.296101	no change	No	No	No	No
AARD	NM_001025357	chr8	117950463	117956239	+	cg05996052	chr8	117950473	10	0.0943299	0.161924	0.124589	0.253567	0.135841	0.22559	0.139355	0.10566	0.10644	0.611373	0.296101	no change	No	No	No	No
AARD	NM_001025357	chr8	117950463	117956239	+	cg07064711	chr8	117950335	-128	0.10887	0.211354	0.243151	0.37175	0.237414	0.442742	0.214207	0.202139	0.227573	0.611373	0.296101	no change	No	No	No	No
AARD	NM_001025357	chr8	117950463	117956239	+	cg07868721	chr8	117950348	-115	0.214984	0.221374	0.321546	0.397365	0.288007	0.547687	0.233162	0.262657	0.325389	0.611373	0.296101	no change	No	No	No	No
AARD	NM_001025357	chr8	117950463	117956239	+	cg08466968	chr8	117950395	-68	0.141629	0.15243	0.165559	0.252333	0.162593	0.188406	0.164824	0.202995	0.144482	0.611373	0.296101	no change	No	No	No	No
AARD	NM_001025357	chr8	117950463	117956239	+	cg10123247	chr8	117950929	466	0.0366501	0.0748042	0.0201971	0.116914	0.117434	0.0629971	0.0821412	0.0549043	0.0496594	0.611373	0.296101	no change	No	No	No	No
AARD	NM_001025357	chr8	117950463	117956239	+	cg16462462	chr8	117950825	362	0.0119054	0.035725	0.0139071	0.187905	0.130743	0.0237605	0.0681391	0.0586343	0.0585841	0.611373	0.296101	no change	No	No	No	No
AARD	NM_001025357	chr8	117950463	117956239	+	cg21092790	chr8	117950244	-219	0.363911	0.323557	0.340412	0.499819	0.267788	0.505905	0.266534	0.179046	0.170187	0.611373	0.296101	no change	No	No	No	No
AARS	NM_001605	chr16	70286296	70323412	-	cg01299282	chr16	70323049	363	0.0311838	0.0333622	0.0340738	0.0454131	0.0356413	0.0605396	0.0472686	0.0578856	0.0392583	74.3711	81.76	no change	No	No	No	No
AARS	NM_001605	chr16	70286296	70323412	-	cg01439854	chr16	70323367	45	0	0.00923173	0.00351708	0.0372996	0.00997506	0.0156328	0.0189298	0.0211474	NA	74.3711	81.76	no change	No	No	No	No
AARS	NM_001605	chr16	70286296	70323412	-	cg03818826	chr16	70323689	-277	0.0159142	0.0482095	0.052944	0.0795649	0.0730237	0.126694	0.156477	0.134543	0.056842	74.3711	81.76	no change	No	No	No	No
AARS	NM_001605	chr16	70286296	70323412	-	cg04424379	chr16	70323463	-51	0.0040539	0.0059369	0	0.0157149	0.0192718	0.0190639	0.0171355	0.0161773	0	74.3711	81.76	no change	No	No	No	No
AARS	NM_001605	chr16	70286296	70323412	-	cg06767762	chr16	70323488	-76	0	0.00975917	0.0281843	0.0530353	0.0561586	0.0714802	0.0582089	0.0533333	0.00134387	74.3711	81.76	no change	No	No	No	No
AARS	NM_001605	chr16	70286296	70323412	-	cg06920390	chr16	70323471	-59	0.05559	0.0471161	0.0473986	0.0680541	0.0621524	0.0848248	0.0823378	0.0917885	0.0689898	74.3711	81.76	no change	No	No	No	No
AARS	NM_001605	chr16	70286296	70323412	-	cg07837642	chr16	70323574	-162	0.0208587	0.0283883	0.0373646	0.052075	0.0480871	0.0674421	0.0565754	0.0492445	0.0518953	74.3711	81.76	no change	No	No	No	No
AARS	NM_001605	chr16	70286296	70323412	-	cg08369870	chr16	70323412	0	0	0	0	0.047002	0.0394394	0.121768	0.0802793	0.0475431	0	74.3711	81.76	no change	No	No	No	No
AARS	NM_001605	chr16	70286296	70323412	-	cg25432323	chr16	70322827	585	0.0407482	0.0362134	0.0315295	0.0322205	0.0234187	0.0288239	0.027938	0.0395881	0.0295489	74.3711	81.76	no change	No	No	No	No
AARS	NM_001605	chr16	70286296	70323412	-	cg26862620	chr16	70323425	-13	0	0.00945011	0	0.0447115	0.0336275	0.041025	0.0460453	0.0210034	0	74.3711	81.76	no change	No	No	No	No
AARS	NM_001605	chr16	70286296	70323412	-	cg27551423	chr16	70323134	278	0.0671156	0.0608682	0.0709685	0.107164	0.0859511	0.122629	0.0879019	0.0995985	0.069356	74.3711	81.76	no change	No	No	No	No
AARS2	NM_020745	chr6	44266462	44281063	-	cg01122755	chr6	44281249	-186	0.0480662	0.340129	0.0992579	0.0851605	0.146072	0.103394	0.11035	0.0824388	0.0741099	3.36683	2.81896	no change	No	No	No	No
AARS2	NM_020745	chr6	44266462	44281063	-	cg01524091	chr6	44281032	31	0.0466867	0.170741	0.114113	0.112143	0.0732457	0.0807455	0.0969357	0.142762	0.132644	3.36683	2.81896	no change	No	No	No	No
AARS2	NM_020745	chr6	44266462	44281063	-	cg02083029	chr6	44280859	204	0.0731403	0.074396	0.0742841	0.124885	0.0817494	0.128054	0.107698	0.115929	0.0787682	3.36683	2.81896	no change	No	No	No	No
AARS2	NM_020745	chr6	44266462	44281063	-	cg02118776	chr6	44281222	-159	0.0218302	0.15324	0.0159009	0.0449021	0.0781447	0.0533784	0.0662776	0.0398913	0.0395066	3.36683	2.81896	no change	No	No	No	No
AARS2	NM_020745	chr6	44266462	44281063	-	cg04911280	chr6	44281184	-121	0.0467874	0.101571	0.0500719	0.0658247	0.0919655	0.0685668	0.110915	0.0754697	0.0494247	3.36683	2.81896	no change	No	No	No	No
AARS2	NM_020745	chr6	44266462	44281063	-	cg05917988	chr6	44281197	-134	0.107209	0.167338	0.0984887	0.146224	0.216074	0.133643	0.198322	0.115734	0.133695	3.36683	2.81896	no change	No	No	No	No
AARS2	NM_020745	chr6	44266462	44281063	-	cg17354807	chr6	44280781	282	0.0412191	0.0330636	0	0.0458045	0.0460737	0.0455321	0.054375	0.0834791	0.0389115	3.36683	2.81896	no change	No	No	No	No
AARS2	NM_020745	chr6	44266462	44281063	-	cg19291355	chr6	44281188	-125	0.0148952	0.0514307	0	0.0333271	0.0765584	0.0627157	0.0867134	0.0295836	0.0176713	3.36683	2.81896	no change	No	No	No	No
AARS2	NM_020745	chr6	44266462	44281063	-	cg19940332	chr6	44281100	-37	0.0577815	0.0762202	0.0523203	0.050522	0.0609057	0.0921164	0.0396376	0.0729694	0.0534627	3.36683	2.81896	no change	No	No	No	No
AARS2	NM_020745	chr6	44266462	44281063	-	cg21389025	chr6	44281084	-21	0.00278963	0.0109797	0.00595942	0.0158053	0.0239762	0.0121077	0.0173523	0.0155846	0.0162591	3.36683	2.81896	no change	No	No	No	No
AARS2	NM_020745	chr6	44266462	44281063	-	cg22760420	chr6	44281348	-285	0.408683	0.741931	0.76786	0.758296	0.704077	0.84371	0.738194	0.829609	0.860965	3.36683	2.81896	no change	No	No	No	No
AASDH	NM_181806	chr4	57204456	57253638	-	cg02373435	chr4	57253264	374	0.0384582	0.0491911	0.0417578	0.0520357	0.059462	0.0537291	0.0343088	0.0741796	0.0455806	4.35602	3.05539	no change	No	No	No	No
AASDH	NM_181806	chr4	57204456	57253638	-	cg02426410	chr4	57253603	35	0.0521342	0.0494884	0.058597	0.0571598	0.0596357	0.0742581	0.0597933	0.0856955	0.0614215	4.35602	3.05539	no change	No	No	No	No
AASDH	NM_181806	chr4	57204456	57253638	-	cg03289369	chr4	57253815	-177	0.0335669	0.0353046	0.0607176	0.0538852	0.0445621	0.0727267	0.0421406	0.063553	0.0464152	4.35602	3.05539	no change	No	No	No	No
AASDH	NM_181806	chr4	57204456	57253638	-	cg08415281	chr4	57253721	-83	0.0483411	0.0513328	0.0646952	0.0747359	0.0655557	0.0744874	0.0769817	0.0942326	0.0641907	4.35602	3.05539	no change	No	No	No	No
AASDH	NM_181806	chr4	57204456	57253638	-	cg08423350	chr4	57253668	-30	0.00555782	0.0168242	0	0.0120093	0.0122918	0.0121636	0.0160597	0.0156777	0.00141584	4.35602	3.05539	no change	No	No	No	No
AASDH	NM_181806	chr4	57204456	57253638	-	cg08497199	chr4	57253643	-5	0.0225917	0.036854	0.0312704	0.0361506	0.044239	0.0290927	0.0506267	0.0333142	0.0609601	4.35602	3.05539	no change	No	No	No	No
AASDH	NM_181806	chr4	57204456	57253638	-	cg09999563	chr4	57253666	-28	0.215772	0.2892	0.242355	0.206454	0.228087	0.219202	0.210673	0.267075	0.203285	4.35602	3.05539	no change	No	No	No	No
AASDH	NM_181806	chr4	57204456	57253638	-	cg11834140	chr4	57253520	118	0.00637175	0.00466776	0.00558147	0.0142974	0.0177236	0.0158972	0.0181948	0.0139698	0.00910148	4.35602	3.05539	no change	No	No	No	No
AASDH	NM_181806	chr4	57204456	57253638	-	cg13939352	chr4	57253710	-72	0.0285359	0.061855	0.0587409	0.0521431	0.0668215	0.0689735	0.0817372	0.0847001	0.0466395	4.35602	3.05539	no change	No	No	No	No
AASDH	NM_181806	chr4	57204456	57253638	-	cg23250374	chr4	57253573	65	0.00507012	0.0219877	0.00915579	0.0227806	0.0305403	0.0267744	0.0147747	0.010951	0.00450642	4.35602	3.05539	no change	No	No	No	No
AASDH	NM_181806	chr4	57204456	57253638	-	cg25660405	chr4	57253385	253	0.057061	0.0649766	0.0710475	0.0758308	0.0725571	0.107637	0.0770916	0.0797434	0.0675207	4.35602	3.05539	no change	No	No	No	No
AASDHPPT	NM_015423	chr11	105948291	105969419	+	cg02453779	chr11	105948520	229	0.0349959	0.170512	0.119558	0.122331	0.0823367	0.110178	0.103391	0.135348	0.124629	20.8013	28.1923	no change	No	No	No	No
AASDHPPT	NM_015423	chr11	105948291	105969419	+	cg03993926	chr11	105948416	125	0.00524687	0.0126463	0.0126305	0.0246949	0.0241979	0.0239943	0.0367124	0.021121	0.012481	20.8013	28.1923	no change	No	No	No	No
AASDHPPT	NM_015423	chr11	105948291	105969419	+	cg05032994	chr11	105948232	-59	0	0.0122156	0.0167693	0.0276477	0.0145561	0.0139295	0.0538385	0.0267944	0.0129512	20.8013	28.1923	no change	No	No	No	No
AASDHPPT	NM_015423	chr11	105948291	105969419	+	cg08268160	chr11	105948525	234	0.000569498	0.0159461	0.00603801	0.0148018	0.0111036	0.0189516	0.0246458	0.0215065	0.0169937	20.8013	28.1923	no change	No	No	No	No
AASDHPPT	NM_015423	chr11	105948291	105969419	+	cg09213347	chr11	105948576	285	0	0.00513963	0.0177906	0.0237014	0.0148648	0.0204228	0.0336133	0.0118492	0.0243073	20.8013	28.1923	no change	No	No	No	No
AASDHPPT	NM_015423	chr11	105948291	105969419	+	cg09602562	chr11	105948187	-104	0	0.00200647	0	0.0126395	0.0333045	0.0180449	0.0268479	0.016048	0	20.8013	28.1923	no change	No	No	No	No
AASDHPPT	NM_015423	chr11	105948291	105969419	+	cg11188633	chr11	105948590	299	0.0557528	0.0637109	0.0667914	0.090646	0.0753026	0.100934	0.0892562	0.0933546	0.07963	20.8013	28.1923	no change	No	No	No	No
AASDHPPT	NM_015423	chr11	105948291	105969419	+	cg12561217	chr11	105948695	404	0.0206253	0.081255	0.0289354	0.0637288	0.0775766	0.0722487	0.0711355	0.068015	0.0498383	20.8013	28.1923	no change	No	No	No	No
AASDHPPT	NM_015423	chr11	105948291	105969419	+	cg16086925	chr11	105948605	314	0.0523835	0.0648872	0.0635282	0.0969034	0.0649583	0.103944	0.0809754	0.0916003	0.0753649	20.8013	28.1923	no change	No	No	No	No
AASDHPPT	NM_015423	chr11	105948291	105969419	+	cg16737213	chr11	105948489	198	0.0485834	0.0632179	0.057198	0.0681918	0.070016	0.0878001	0.0726215	0.0885926	0.0670922	20.8013	28.1923	no change	No	No	No	No
AASDHPPT	NM_015423	chr11	105948291	105969419	+	cg16794596	chr11	105948815	524	0	0.0105659	0.00147523	0.0137037	0.0218185	0.0156841	0.0173621	0.0183025	0	20.8013	28.1923	no change	No	No	No	No
AASDHPPT	NM_015423	chr11	105948291	105969419	+	cg17568129	chr11	105948706	415	0.0634915	0.0841429	0.056725	0.0701144	0.0780312	0.0919113	0.0919882	0.086699	0.0396383	20.8013	28.1923	no change	No	No	No	No
AASDHPPT	NM_015423	chr11	105948291	105969419	+	cg17615744	chr11	105948704	413	0.0079592	0.0217474	0.0195725	0.0276792	0.0277513	0.0425608	0.0388828	0.0221333	0.021479	20.8013	28.1923	no change	No	No	No	No
AASDHPPT	NM_015423	chr11	105948291	105969419	+	cg19285119	chr11	105948212	-79	0.00914805	0.0100128	0	0.00946082	0.0155294	0.0137577	0.011258	0.0124422	0	20.8013	28.1923	no change	No	No	No	No
AASDHPPT	NM_015423	chr11	105948291	105969419	+	cg21913974	chr11	105948098	-193	0.00327053	0.0183997	0.0005694	0.0178889	0.0294052	0.0369424	0.0225317	0.0285436	0.000577669	20.8013	28.1923	no change	No	No	No	No
AASDHPPT	NM_015423	chr11	105948291	105969419	+	cg22024876	chr11	105948183	-108	0.0384672	0.065353	0.0789897	0.103595	0.0828201	0.115569	0.0967064	0.107548	0.0880262	20.8013	28.1923	no change	No	No	No	No
AASDHPPT	NM_015423	chr11	105948291	105969419	+	cg24931592	chr11	105948506	215	0.0978385	0.0876246	0.0894656	0.101922	0.0880335	0.1285	0.102091	0.116242	0.0851495	20.8013	28.1923	no change	No	No	No	No
AASDHPPT	NM_015423	chr11	105948291	105969419	+	cg26289824	chr11	105948485	194	0.0155675	0.0397704	0.0311578	0.0423998	0.0380327	0.0552057	0.0524956	0.0527566	0.0420852	20.8013	28.1923	no change	No	No	No	No
AASDHPPT	NM_015423	chr11	105948291	105969419	+	cg26602100	chr11	105948426	135	0.0478172	0.051569	0.0615724	0.0757321	0.0638098	0.064272	0.0706718	0.0694946	0.0388918	20.8013	28.1923	no change	No	No	No	No
AASS	NM_005763	chr7	121713597	121784344	-	cg02315971	chr7	121784249	95	0.022168	0.0306443	0.0181193	0.040987	0.0563594	0.0399055	0.0570516	0.0377592	0.0222032	15.2127	7.78194	downregulated	No	No	No	No
AASS	NM_005763	chr7	121713597	121784344	-	cg03286969	chr7	121784102	242	0.010488	0.0137293	0	0.0325635	0.0311518	0.0198991	0.0357478	0.0233573	0.00485322	15.2127	7.78194	downregulated	No	No	No	No
AASS	NM_005763	chr7	121713597	121784344	-	cg06017917	chr7	121784369	-25	0.0651632	0.08785	0.0696788	0.0874598	0.0891002	0.137415	0.109248	0.0992206	0.090525	15.2127	7.78194	downregulated	No	No	No	No
AASS	NM_005763	chr7	121713597	121784344	-	cg08105781	chr7	121784504	-160	0.0531351	0.072738	0.0603683	0.0918848	0.0677799	0.0868764	0.0963069	0.104954	0.0705635	15.2127	7.78194	downregulated	No	No	No	No
AASS	NM_005763	chr7	121713597	121784344	-	cg17174775	chr7	121784596	-252	0.0378518	0.039913	0.0236402	0.0393796	0.0516222	0.062633	0.0607235	0.0566013	0.0448895	15.2127	7.78194	downregulated	No	No	No	No
AASS	NM_005763	chr7	121713597	121784344	-	cg17200919	chr7	121784564	-220	0.0698766	0.0606467	0.0704297	0.11169	0.104803	0.102433	0.0900184	0.102591	0.0915789	15.2127	7.78194	downregulated	No	No	No	No
AASS	NM_005763	chr7	121713597	121784344	-	cg22684968	chr7	121784356	-12	0.0635213	0.0517741	0.0799453	0.0721578	0.081419	0.0980355	0.0889079	0.105991	0.0539418	15.2127	7.78194	downregulated	No	No	No	No
AASS	NM_005763	chr7	121713597	121784344	-	cg24133836	chr7	121784386	-42	0	0.0197636	0.0205969	0.0284367	0.0266655	0.0569984	0.0337197	0.0110594	0.0194612	15.2127	7.78194	downregulated	No	No	No	No
AASS	NM_005763	chr7	121713597	121784344	-	cg25741731	chr7	121784351	-7	0.0558351	0.0404344	0.0227198	0.0513179	0.0499807	0.0660654	0.0712034	0.0960392	0.0542958	15.2127	7.78194	downregulated	No	No	No	No
AATF	NM_012138	chr17	35306174	35414171	+	cg00138525	chr17	35306721	547	0.0701204	0.0809843	0.0714038	0.0744021	0.0561049	0.0763286	0.0653947	0.119202	0.0824776	22.5921	30.4137	no change	No	No	No	No
AATF	NM_012138	chr17	35306174	35414171	+	cg02282317	chr17	35306345	171	0.00676896	0.0311258	0.00857964	0.0242104	0.0296239	0.0628864	0.0270706	0.0175104	0	22.5921	30.4137	no change	No	No	No	No
AATF	NM_012138	chr17	35306174	35414171	+	cg03252536	chr17	35306063	-111	0.00857101	0.0275435	0	0.0177338	0.0228616	0.043076	0.0165899	0.0263106	0.00337415	22.5921	30.4137	no change	No	No	No	No
AATF	NM_012138	chr17	35306174	35414171	+	cg06385152	chr17	35306059	-115	0.0824021	0.108092	0.100955	0.133149	0.100219	0.141532	0.117004	0.13351	0.192502	22.5921	30.4137	no change	No	No	No	No
AATF	NM_012138	chr17	35306174	35414171	+	cg06971602	chr17	35306010	-164	0.027565	0.0286218	0.0231657	0.0363629	0.0348655	0.0569305	0.0357487	0.0568651	0.0253959	22.5921	30.4137	no change	No	No	No	No
AATF	NM_012138	chr17	35306174	35414171	+	cg11857445	chr17	35305905	-269	0.102068	0.0912334	0.077969	0.115121	0.129519	0.135379	0.124772	0.105988	0.0904945	22.5921	30.4137	no change	No	No	No	No
AATF	NM_012138	chr17	35306174	35414171	+	cg12740148	chr17	35306017	-157	0	0.0113203	0.0163807	0.0178602	0.0157044	0.00767248	0.0100862	0.0194145	0	22.5921	30.4137	no change	No	No	No	No
AATF	NM_012138	chr17	35306174	35414171	+	cg12996119	chr17	35306325	151	0.00178465	0.01149	0.00725068	0.0104269	0.0091949	0.0364349	0.0224095	0.00249877	0.00250518	22.5921	30.4137	no change	No	No	No	No
AATF	NM_012138	chr17	35306174	35414171	+	cg14974722	chr17	35306061	-113	0.101671	0.110111	0.115771	0.121815	0.116193	0.112509	0.102223	0.127191	0	22.5921	30.4137	no change	No	No	No	No
AATF	NM_012138	chr17	35306174	35414171	+	cg25742201	chr17	35306863	689	0.0719346	0.0828234	0.0832757	0.0726289	0.0618381	0.123988	0.0899426	0.108598	0.0839191	22.5921	30.4137	no change	No	No	No	No
AATK	NM_001080395	chr17	79091095	79139872	-	cg15665342	chr17	79139625	247	0.171098	0.443131	0.10346	0.341222	0.256162	0.167874	0.281378	0.174517	0.296506	0	0.0897997	no change	No	No	No	No
AATK	NM_001080395	chr17	79091095	79139872	-	cg26717786	chr17	79139685	187	0.0683443	0.084558	0.052541	0.110199	0.0963026	0.100188	0.0969103	0.0843787	0.0587424	0	0.0897997	no change	No	No	No	No
ABAT	NM_020686	chr16	8768443	8878432	+	cg07740911	chr16	8768488	45	0	0.0120395	0.00894266	0.0309293	0.0242455	0.0170338	0.0253528	0.0167273	0.0157927	1.25191	0.793875	no change	No	No	No	No
ABAT	NM_020686	chr16	8768443	8878432	+	cg09489090	chr16	8768506	63	0.0123488	0.0492095	0.011068	0.0353755	0.0384791	0.0376413	0.0389074	0.0472812	0.0133943	1.25191	0.793875	no change	No	No	No	No
ABAT	NM_020686	chr16	8768443	8878432	+	cg15890111	chr16	8768700	257	0.0786692	0.0849388	0.0690316	0.0800157	0.0793408	0.1243	0.0974269	0.107823	0.0739232	1.25191	0.793875	no change	No	No	No	No
ABAT	NM_020686	chr16	8768443	8878432	+	cg16704802	chr16	8768425	-18	0.0159432	0.00848708	0.00754156	0.0316496	0.0282068	0.0468508	0.0189289	0.0193592	0	1.25191	0.793875	no change	No	No	No	No
ABAT	NM_020686	chr16	8768443	8878432	+	cg22217807	chr16	8768618	175	0.0600882	0.054367	0.0440193	0.0570716	0.0619467	0.0759403	0.0494604	0.0928655	0.059099	1.25191	0.793875	no change	No	No	No	No
ABCA1	NM_005502	chr9	107543283	107690527	-	cg05286874	chr9	107690485	42	0.0414257	0.0552157	0.063801	0.0759433	0.0583421	0.0967124	0.0934706	0.0710574	0.0545752	23.8945	28.7988	no change	No	No	No	No
ABCA1	NM_005502	chr9	107543283	107690527	-	cg14019050	chr9	107690770	-243	0.176134	0.303708	0.0979476	0.685194	0.65636	0.650203	0.618623	0.657053	0.549858	23.8945	28.7988	no change	No	No	No	No
ABCA1	NM_005502	chr9	107543283	107690527	-	cg14470647	chr9	107690075	452	0.0164844	0.0584073	0.0394438	0.0543866	0.0600238	0.0483618	0.0862316	0.0453839	0.0471915	23.8945	28.7988	no change	No	No	No	No
ABCA1	NM_005502	chr9	107543283	107690527	-	cg14630985	chr9	107689848	679	0.0696001	0.149066	0.088538	0.106193	0.105956	0.114478	0.112251	0.0791062	0.0789966	23.8945	28.7988	no change	No	No	No	No
ABCA1	NM_005502	chr9	107543283	107690527	-	cg21572316	chr9	107690018	509	0.0549654	0.0677986	0.0613807	0.0827489	0.0981104	0.0792601	0.0905737	0.0779149	0.0877449	23.8945	28.7988	no change	No	No	No	No
ABCA11P	NR_002451	chr4	419223	467998	-	cg05449414	chr4	467983	15	0.0623258	0.0657697	0.0639503	0.102379	0.0917405	0.109245	0.0897328	0.093107	0.0839029	2.05539	2.24576	no change	No	No	No	No
ABCA11P	NR_002451	chr4	419223	467998	-	cg07934026	chr4	467794	204	0.0612781	0.153862	0.0476372	0.113328	0.160254	0.0853812	0.177404	0.143076	0.180927	2.05539	2.24576	no change	No	No	No	No
ABCA11P	NR_002451	chr4	419223	467998	-	cg13666293	chr4	468131	-133	0.0697189	0.0681506	0.0726106	0.0884645	0.0874474	0.131213	0.0879044	0.0931096	0.0689294	2.05539	2.24576	no change	No	No	No	No
ABCA11P	NR_002451	chr4	419223	467998	-	cg16937333	chr4	468201	-203	0.0456129	0.208431	0.0501375	0.0653854	0.0517112	0.0546075	0.0803518	0.0775964	0.074478	2.05539	2.24576	no change	No	No	No	No
ABCA11P	NR_002451	chr4	419223	467998	-	cg17811646	chr4	468040	-42	0.042726	0.053345	0.0596658	0.0685896	0.0697178	0.0977708	0.0685845	0.0983523	0.0701226	2.05539	2.24576	no change	No	No	No	No
ABCA11P	NR_002451	chr4	419223	467998	-	cg19212712	chr4	468196	-198	0.0298456	0.0919662	0.0297045	0.0489965	0.0370885	0.0596696	0.0461875	0.0869432	0.0342266	2.05539	2.24576	no change	No	No	No	No
ABCA11P	NR_002451	chr4	419223	467998	-	cg21080506	chr4	467474	524	0.00445651	0.00675501	0.00270449	0.0134485	0.0149012	0.0372303	0.012327	0.0137723	0.00768866	2.05539	2.24576	no change	No	No	No	No
ABCA11P	NR_002451	chr4	419223	467998	-	cg26117517	chr4	468134	-136	0.0628949	0.059926	0.0481055	0.0461767	0.0851502	0.0533324	0.0742711	0.0973718	0.059502	2.05539	2.24576	no change	No	No	No	No
ABCA2	NM_001606	chr9	139901685	139922740	-	cg10620530	chr9	139922595	145	0.117038	0.182097	0.0657578	0.0912474	0.079589	0.112135	0.0884781	0.108608	0.0715505	10.0215	8.43052	no change	No	No	No	No
ABCA2	NM_001606	chr9	139901685	139922740	-	cg13561157	chr9	139922545	195	0.0751025	0.0812594	0.0761963	0.0938104	0.0742062	0.127379	0.0916674	0.0818522	0.0784022	10.0215	8.43052	no change	No	No	No	No
ABCA3	NM_001089	chr16	2325878	2390747	-	cg02882733	chr16	2390368	379	0.0572579	0.0412978	0.0262983	0.0496066	0.0512674	0.0698312	0.071709	0.0599499	0.049785	0.762124	1.07717	no change	No	No	No	No
ABCA3	NM_001089	chr16	2325878	2390747	-	cg02924347	chr16	2390352	395	0.0245985	0.0267392	0.0046616	0.0382736	0.0237009	0.0287802	0.0265583	0.035115	0.0106343	0.762124	1.07717	no change	No	No	No	No
ABCA5	NM_172232	chr17	67240575	67323323	-	cg06001310	chr17	67322833	490	0.0355644	0.0455242	0.0305073	0.0455529	0.044679	0.0616412	0.058646	0.0545645	0.0446688	2.22388	1.04374	downregulated	No	No	No	No
ABCA5	NM_172232	chr17	67240575	67323323	-	cg06127577	chr17	67323284	39	0.0632883	0.0756915	0.0866583	0.109414	0.0853315	0.133267	0.073703	0.0897461	0.0700238	2.22388	1.04374	downregulated	No	No	No	No
ABCA5	NM_172232	chr17	67240575	67323323	-	cg11651717	chr17	67323282	41	0.0752531	0.0971151	0.0791976	0.109477	0.0964218	0.120682	0.0916934	0.110217	0.0774085	2.22388	1.04374	downregulated	No	No	No	No
ABCA5	NM_172232	chr17	67240575	67323323	-	cg24127866	chr17	67322737	586	0.065757	0.0861022	0.0734695	0.0704896	0.076484	0.0991875	0.107996	0.0908158	0.0738933	2.22388	1.04374	downregulated	No	No	No	No
ABCA5	NM_172232	chr17	67240575	67323323	-	cg24971957	chr17	67323276	47	0.0156086	0.0777059	0.0534092	0.0520663	0.0479506	0.0805407	0.0553178	0.0616768	0.0463516	2.22388	1.04374	downregulated	No	No	No	No
ABCA5	NM_172232	chr17	67240575	67323323	-	cg25385760	chr17	67323501	-178	0.00939968	0.0110975	0	0.0251435	0.017788	0.0161336	0.0242881	0.020225	0.00193827	2.22388	1.04374	downregulated	No	No	No	No
ABCA6	NM_080284	chr17	67074846	67138015	-	cg22081096	chr17	67137953	62	0.0710929	0.907306	0.416403	0.23467	0.740843	0.576264	0.703059	0.773569	0.79799	9.15673	10.9703	no change	No	No	No	No
ABCA6	NM_080284	chr17	67074846	67138015	-	cg24086348	chr17	67138138	-123	0.027861	0.868318	0.11852	NA	NA	NA	NA	NA	0.885818	9.15673	10.9703	no change	No	No	No	No
ABCA7	NM_019112	chr19	1040101	1065570	+	cg05504606	chr19	1039871	-230	0.062401	0.179228	0.0769353	0.0745108	0.0678849	0.0871588	0.0724228	0.0691416	0.0757175	1.85715	1.29949	no change	No	No	No	No
ABCA7	NM_019112	chr19	1040101	1065570	+	cg06730721	chr19	1039831	-270	0.051473	0.0588812	0.0500353	0.0764202	0.0551963	0.107156	0.0764763	0.0710348	0.0458274	1.85715	1.29949	no change	No	No	No	No
ABCA7	NM_019112	chr19	1040101	1065570	+	cg07726048	chr19	1039944	-157	0.052418	0.0550679	0.048913	0.0850725	0.0785319	0.0871633	0.07845	0.0889445	0.0602052	1.85715	1.29949	no change	No	No	No	No
ABCA7	NM_019112	chr19	1040101	1065570	+	cg07951348	chr19	1040253	152	0.121646	0.165461	0.0933134	0.119089	0.132275	0.177853	0.186759	0.212374	0.0894223	1.85715	1.29949	no change	No	No	No	No
ABCA7	NM_019112	chr19	1040101	1065570	+	cg21590311	chr19	1040077	-24	0.070423	0.0753405	0.0675075	0.103906	0.0802859	0.118146	0.110014	0.101002	0.0673007	1.85715	1.29949	no change	No	No	No	No
ABCA7	NM_019112	chr19	1040101	1065570	+	cg26263477	chr19	1039863	-238	0.0742166	0.143025	0.0932614	0.138499	0.104244	0.140477	0.0951113	0.120328	0.0921206	1.85715	1.29949	no change	No	No	No	No
ABCA7	NM_019112	chr19	1040101	1065570	+	cg26264438	chr19	1039942	-159	0.00857884	0.0124547	0.000304912	0.0195952	0.0150623	0.0145501	0.0158348	0.0180311	0	1.85715	1.29949	no change	No	No	No	No
ABCA9	NM_080283	chr17	66970772	67057136	-	cg22093121	chr17	67057211	-75	0.0864996	0.551902	0.122381	0.393961	0.299881	0.513072	0.268463	0.533999	0.521125	12.9488	8.5658	no change	No	No	No	No
ABCB10	NM_012089	chr1	229652328	229694442	-	cg02280855	chr1	229693798	644	0.0136712	0.0182442	0	0.021127	0.0221472	0.018898	0.0261755	0.0149468	0.00771095	5.68708	6.25752	no change	No	No	No	No
ABCB10	NM_012089	chr1	229652328	229694442	-	cg07195660	chr1	229694604	-162	0.046394	0.047731	0.0508691	0.0942502	0.0588787	0.0694126	0.0595624	0.0640942	0.0409195	5.68708	6.25752	no change	No	No	No	No
ABCB10	NM_012089	chr1	229652328	229694442	-	cg18313106	chr1	229694614	-172	0.0325086	0.161467	0.12957	0.106535	0.0712465	0.103557	0.105408	0.121885	0.128895	5.68708	6.25752	no change	No	No	No	No
ABCB10	NM_012089	chr1	229652328	229694442	-	cg21220147	chr1	229694657	-215	0.0766077	0.113011	0.0622993	0.0726989	0.0743174	0.109057	0.0911833	0.0551164	0.0641494	5.68708	6.25752	no change	No	No	No	No
ABCB4	NM_000443	chr7	87031360	87105019	-	cg04219946	chr7	87104724	295	0.125575	0.199386	0.0801594	0.133543	0.0808699	0.215321	0.105214	0.110986	0.081326	0.496699	0.734312	no change	No	No	No	No
ABCB4	NM_000443	chr7	87031360	87105019	-	cg04438814	chr7	87105022	-3	0.0153495	0.0630606	0.0541448	0.0414838	0.0429732	0.0402822	0.0509698	0.0571107	0.0565251	0.496699	0.734312	no change	No	No	No	No
ABCB4	NM_000443	chr7	87031360	87105019	-	cg13338827	chr7	87104932	87	0.0106047	0.0674288	0.0187543	0.0348051	0.0343133	0.0280248	0.0302973	0.0328109	0.0207205	0.496699	0.734312	no change	No	No	No	No
ABCB4	NM_000443	chr7	87031360	87105019	-	cg19041648	chr7	87105216	-197	0.0152817	0.0262378	0	0.0248114	0.033016	0.0387384	0.0336622	0.0109569	0.00357473	0.496699	0.734312	no change	No	No	No	No
ABCB4	NM_000443	chr7	87031360	87105019	-	cg23688817	chr7	87105293	-274	0.0764197	0.271793	0.0319841	0.112828	0.130614	0.120437	0.106905	0.13769	0.145136	0.496699	0.734312	no change	No	No	No	No
ABCB4	NM_000443	chr7	87031360	87105019	-	cg25679366	chr7	87104879	140	0.0176214	0.0378426	0	0.0235424	0.0341119	0.0524969	0.0370067	0.0201921	0	0.496699	0.734312	no change	No	No	No	No
ABCB4	NM_018849	chr7	87031360	87105019	-	cg04219946	chr7	87104724	295	0.125575	0.199386	0.0801594	0.133543	0.0808699	0.215321	0.105214	0.110986	0.081326	0.524336	0.00433244	downregulated	No	No	No	No
ABCB4	NM_018849	chr7	87031360	87105019	-	cg04438814	chr7	87105022	-3	0.0153495	0.0630606	0.0541448	0.0414838	0.0429732	0.0402822	0.0509698	0.0571107	0.0565251	0.524336	0.00433244	downregulated	No	No	No	No
ABCB4	NM_018849	chr7	87031360	87105019	-	cg13338827	chr7	87104932	87	0.0106047	0.0674288	0.0187543	0.0348051	0.0343133	0.0280248	0.0302973	0.0328109	0.0207205	0.524336	0.00433244	downregulated	No	No	No	No
ABCB4	NM_018849	chr7	87031360	87105019	-	cg19041648	chr7	87105216	-197	0.0152817	0.0262378	0	0.0248114	0.033016	0.0387384	0.0336622	0.0109569	0.00357473	0.524336	0.00433244	downregulated	No	No	No	No
ABCB4	NM_018849	chr7	87031360	87105019	-	cg23688817	chr7	87105293	-274	0.0764197	0.271793	0.0319841	0.112828	0.130614	0.120437	0.106905	0.13769	0.145136	0.524336	0.00433244	downregulated	No	No	No	No
ABCB4	NM_018849	chr7	87031360	87105019	-	cg25679366	chr7	87104879	140	0.0176214	0.0378426	0	0.0235424	0.0341119	0.0524969	0.0370067	0.0201921	0	0.524336	0.00433244	downregulated	No	No	No	No
ABCB4	NM_018850	chr7	87031360	87105019	-	cg04219946	chr7	87104724	295	0.125575	0.199386	0.0801594	0.133543	0.0808699	0.215321	0.105214	0.110986	0.081326	0.314764	0.000472585	no change	No	No	No	No
ABCB4	NM_018850	chr7	87031360	87105019	-	cg04438814	chr7	87105022	-3	0.0153495	0.0630606	0.0541448	0.0414838	0.0429732	0.0402822	0.0509698	0.0571107	0.0565251	0.314764	0.000472585	no change	No	No	No	No
ABCB4	NM_018850	chr7	87031360	87105019	-	cg13338827	chr7	87104932	87	0.0106047	0.0674288	0.0187543	0.0348051	0.0343133	0.0280248	0.0302973	0.0328109	0.0207205	0.314764	0.000472585	no change	No	No	No	No
ABCB4	NM_018850	chr7	87031360	87105019	-	cg19041648	chr7	87105216	-197	0.0152817	0.0262378	0	0.0248114	0.033016	0.0387384	0.0336622	0.0109569	0.00357473	0.314764	0.000472585	no change	No	No	No	No
ABCB4	NM_018850	chr7	87031360	87105019	-	cg23688817	chr7	87105293	-274	0.0764197	0.271793	0.0319841	0.112828	0.130614	0.120437	0.106905	0.13769	0.145136	0.314764	0.000472585	no change	No	No	No	No
ABCB4	NM_018850	chr7	87031360	87105019	-	cg25679366	chr7	87104879	140	0.0176214	0.0378426	0	0.0235424	0.0341119	0.0524969	0.0370067	0.0201921	0	0.314764	0.000472585	no change	No	No	No	No
ABCB6	NM_005689	chr2	220074487	220083712	-	cg06716437	chr2	220083951	-239	0.0728407	0.192086	0.0783318	0.237609	0.213513	0.121244	0.216045	0.127608	0.207791	6.33839	6.45284	no change	No	No	No	No
ABCB6	NM_005689	chr2	220074487	220083712	-	cg07100128	chr2	220083833	-121	0.0432086	0.0739952	0.0536101	0.0827022	0.0807323	0.0894058	0.0792094	0.0839894	0.0712774	6.33839	6.45284	no change	No	No	No	No
ABCB6	NM_005689	chr2	220074487	220083712	-	cg07920064	chr2	220083856	-144	0.0117485	0.0756201	0.0410102	0.0470418	0.0240835	0.029514	0.024356	0.0576668	0.0491056	6.33839	6.45284	no change	No	No	No	No
ABCB6	NM_005689	chr2	220074487	220083712	-	cg08290072	chr2	220083701	11	0.00296751	0.00436164	0	0.0448258	0.0187058	0.0135362	0.0262004	0.00899242	0.005641	6.33839	6.45284	no change	No	No	No	No
ABCB6	NM_005689	chr2	220074487	220083712	-	cg18014247	chr2	220083722	-10	0.0525745	0.0683949	0.0683349	0.105063	0.0918736	0.116134	0.103307	0.0814574	0.0440625	6.33839	6.45284	no change	No	No	No	No
ABCB6	NM_005689	chr2	220074487	220083712	-	cg23153680	chr2	220083916	-204	0.0257883	0.257327	0.0502959	0.16226	0.178857	0.0688353	0.180543	0.0913507	0.292969	6.33839	6.45284	no change	No	No	No	No
ABCB6	NM_005689	chr2	220074487	220083712	-	cg23547073	chr2	220083306	406	0.0749665	0.102566	0.0785988	0.143567	0.0973084	0.162591	0.133053	0.134647	0.0948332	6.33839	6.45284	no change	No	No	No	No
ABCB6	NM_005689	chr2	220074487	220083712	-	cg24775454	chr2	220083696	16	0.00244886	0.00975541	0	0.0568821	0.0233168	0.013365	0.0215278	0.0102716	0.0121289	6.33839	6.45284	no change	No	No	No	No
ABCB6	NM_005689	chr2	220074487	220083712	-	cg26544277	chr2	220083865	-153	0.0118155	0.0706788	0.0159548	0.0417901	0.0318858	0.032892	0.0319666	0.0412361	0.0478691	6.33839	6.45284	no change	No	No	No	No
ABCB6	NM_005689	chr2	220074487	220083712	-	cg27486695	chr2	220083502	210	0.00717955	0.00345406	0.00454084	0.0227315	0.0131448	0.0135807	0.0120432	0.0119884	0	6.33839	6.45284	no change	No	No	No	No
ABCB8	NM_007188	chr7	150725509	150744869	+	cg01166674	chr7	150725839	330	0.0661242	0.0610955	0.0860926	0.0910898	0.0922293	0.138062	0.106678	0.0941603	0.0840144	4.53506	5.24117	no change	No	No	No	No
ABCB8	NM_007188	chr7	150725509	150744869	+	cg02615599	chr7	150725389	-120	0.152669	0.150489	0.166066	0.151196	0.164551	0.186413	0.189883	0.209618	0.147173	4.53506	5.24117	no change	No	No	No	No
ABCB8	NM_007188	chr7	150725509	150744869	+	cg03428881	chr7	150725579	70	0.0560348	0.0762498	0.0399615	0.0513386	0.0599034	0.0780413	0.0509865	0.0589488	0.0598101	4.53506	5.24117	no change	No	No	No	No
ABCB8	NM_007188	chr7	150725509	150744869	+	cg05429359	chr7	150725385	-124	0.0754105	0.0989956	0.0483823	0.099115	0.0945802	0.0789971	0.196966	0.134104	0.0407465	4.53506	5.24117	no change	No	No	No	No
ABCB8	NM_007188	chr7	150725509	150744869	+	cg07222181	chr7	150725501	-8	0.0469037	0.0567879	0.0661597	0.0851591	0.0735494	0.129334	0.0872133	0.0772349	0.0607619	4.53506	5.24117	no change	No	No	No	No
ABCB8	NM_007188	chr7	150725509	150744869	+	cg12500498	chr7	150725503	-6	0.0532956	0.058674	0.0514668	0.0966873	0.0786524	0.116539	0.0794374	0.0894911	0.0656154	4.53506	5.24117	no change	No	No	No	No
ABCB8	NM_007188	chr7	150725509	150744869	+	cg13396382	chr7	150725841	332	0.050665	0.0689433	0.0694537	0.0690625	0.0637023	0.0937399	0.0784425	0.0841282	0.0694249	4.53506	5.24117	no change	No	No	No	No
ABCB8	NM_007188	chr7	150725509	150744869	+	cg15447715	chr7	150725397	-112	0.0308088	0.0337309	0.0336198	0.0675055	0.0852818	0.090857	0.0874157	0.0993668	0.0497959	4.53506	5.24117	no change	No	No	No	No
ABCB8	NM_007188	chr7	150725509	150744869	+	cg20456055	chr7	150725256	-253	0.0522242	0.0455234	0.0648333	0.0784439	0.0645166	0.0766722	0.0686953	0.0883475	0.0714712	4.53506	5.24117	no change	No	No	No	No
ABCB8	NM_007188	chr7	150725509	150744869	+	cg20798412	chr7	150725310	-199	0.0469892	0.0479645	0.046669	0.0719581	0.0564715	0.0921488	0.0605078	0.0690987	0.0656322	4.53506	5.24117	no change	No	No	No	No
ABCB8	NM_007188	chr7	150725509	150744869	+	cg26175729	chr7	150726136	627	0.356774	0.640751	0.379505	0.382784	0.543743	0.132232	0.536178	0.628107	0.777255	4.53506	5.24117	no change	No	No	No	No
ABCB9	NM_001243013	chr12	123413538	123451056	-	cg00376283	chr12	123451042	14	0.0743183	0.0314201	0	0.0373834	0.0333172	0.0358597	0.0475721	0.01809	0	0.67027	0.317094	no change	No	No	No	No
ABCB9	NM_001243013	chr12	123413538	123451056	-	cg01798499	chr12	123450932	124	0.00326018	0.0128904	0	0.0660039	0.0152829	0.0186662	0.0192153	0.0195468	0.00657088	0.67027	0.317094	no change	No	No	No	No
ABCB9	NM_001243013	chr12	123413538	123451056	-	cg03297007	chr12	123450869	187	0.0416795	0.0556027	0.0544258	0.263319	0.0794633	0.10005	0.0877237	0.0695724	0.0501788	0.67027	0.317094	no change	No	No	No	No
ABCB9	NM_001243013	chr12	123413538	123451056	-	cg03328639	chr12	123451280	-224	0.197605	0.133354	0.0854388	0.230895	0.150368	0.0898814	0.17124	0.130234	0.221736	0.67027	0.317094	no change	No	No	No	No
ABCB9	NM_001243013	chr12	123413538	123451056	-	cg05973401	chr12	123451056	0	0.00349814	0.0165717	0.00292626	0.0422286	0.0460903	0.0418886	0.0158688	0.0255273	0	0.67027	0.317094	no change	No	No	No	No
ABCB9	NM_001243013	chr12	123413538	123451056	-	cg11933232	chr12	123451206	-150	0.124235	0.119382	0.115529	0.216478	0.143916	0.168102	0.151276	0.151242	0.0943565	0.67027	0.317094	no change	No	No	No	No
ABCB9	NM_001243013	chr12	123413538	123451056	-	cg15348274	chr12	123451191	-135	0.292785	0.232499	0.0302763	0.171626	0.374593	0.26791	0.25032	0.196536	0.0413695	0.67027	0.317094	no change	No	No	No	No
ABCB9	NM_001243013	chr12	123413538	123451056	-	cg16139227	chr12	123451304	-248	0.154365	0.220181	0.104686	0.292171	0.165906	0.114643	0.19098	0.200092	0.190157	0.67027	0.317094	no change	No	No	No	No
ABCB9	NM_001243013	chr12	123413538	123451056	-	cg22341471	chr12	123451323	-267	0.344262	0.230769	0.207854	0.517591	0.407238	0.153407	0.384959	0.481319	0.490382	0.67027	0.317094	no change	No	No	No	No
ABCB9	NM_001243013	chr12	123413538	123451056	-	cg23100375	chr12	123450766	290	0.0557461	0.0534327	0.0641757	0.11198	0.0704419	0.121381	0.0854789	0.0527379	0.0638538	0.67027	0.317094	no change	No	No	No	No
ABCB9	NM_001243013	chr12	123413538	123451056	-	cg27656398	chr12	123451108	-52	0.0620554	0.0727275	0.0642084	0.0876033	0.0807977	0.0744143	0.0742854	0.0616369	0.0622754	0.67027	0.317094	no change	No	No	No	No
ABCB9	NM_001243014	chr12	123405497	123451056	-	cg00376283	chr12	123451042	14	0.0743183	0.0314201	0	0.0373834	0.0333172	0.0358597	0.0475721	0.01809	0	0.249063	0	no change	No	No	No	No
ABCB9	NM_001243014	chr12	123405497	123451056	-	cg01798499	chr12	123450932	124	0.00326018	0.0128904	0	0.0660039	0.0152829	0.0186662	0.0192153	0.0195468	0.00657088	0.249063	0	no change	No	No	No	No
ABCB9	NM_001243014	chr12	123405497	123451056	-	cg03297007	chr12	123450869	187	0.0416795	0.0556027	0.0544258	0.263319	0.0794633	0.10005	0.0877237	0.0695724	0.0501788	0.249063	0	no change	No	No	No	No
ABCB9	NM_001243014	chr12	123405497	123451056	-	cg03328639	chr12	123451280	-224	0.197605	0.133354	0.0854388	0.230895	0.150368	0.0898814	0.17124	0.130234	0.221736	0.249063	0	no change	No	No	No	No
ABCB9	NM_001243014	chr12	123405497	123451056	-	cg05973401	chr12	123451056	0	0.00349814	0.0165717	0.00292626	0.0422286	0.0460903	0.0418886	0.0158688	0.0255273	0	0.249063	0	no change	No	No	No	No
ABCB9	NM_001243014	chr12	123405497	123451056	-	cg11933232	chr12	123451206	-150	0.124235	0.119382	0.115529	0.216478	0.143916	0.168102	0.151276	0.151242	0.0943565	0.249063	0	no change	No	No	No	No
ABCB9	NM_001243014	chr12	123405497	123451056	-	cg15348274	chr12	123451191	-135	0.292785	0.232499	0.0302763	0.171626	0.374593	0.26791	0.25032	0.196536	0.0413695	0.249063	0	no change	No	No	No	No
ABCB9	NM_001243014	chr12	123405497	123451056	-	cg16139227	chr12	123451304	-248	0.154365	0.220181	0.104686	0.292171	0.165906	0.114643	0.19098	0.200092	0.190157	0.249063	0	no change	No	No	No	No
ABCB9	NM_001243014	chr12	123405497	123451056	-	cg22341471	chr12	123451323	-267	0.344262	0.230769	0.207854	0.517591	0.407238	0.153407	0.384959	0.481319	0.490382	0.249063	0	no change	No	No	No	No
ABCB9	NM_001243014	chr12	123405497	123451056	-	cg23100375	chr12	123450766	290	0.0557461	0.0534327	0.0641757	0.11198	0.0704419	0.121381	0.0854789	0.0527379	0.0638538	0.249063	0	no change	No	No	No	No
ABCB9	NM_001243014	chr12	123405497	123451056	-	cg27656398	chr12	123451108	-52	0.0620554	0.0727275	0.0642084	0.0876033	0.0807977	0.0744143	0.0742854	0.0616369	0.0622754	0.249063	0	no change	No	No	No	No
ABCB9	NM_019624	chr12	123413538	123451056	-	cg00376283	chr12	123451042	14	0.0743183	0.0314201	0	0.0373834	0.0333172	0.0358597	0.0475721	0.01809	0	0.202055	0.827013	upregulated	No	No	No	No
ABCB9	NM_019624	chr12	123413538	123451056	-	cg01798499	chr12	123450932	124	0.00326018	0.0128904	0	0.0660039	0.0152829	0.0186662	0.0192153	0.0195468	0.00657088	0.202055	0.827013	upregulated	No	No	No	No
ABCB9	NM_019624	chr12	123413538	123451056	-	cg03297007	chr12	123450869	187	0.0416795	0.0556027	0.0544258	0.263319	0.0794633	0.10005	0.0877237	0.0695724	0.0501788	0.202055	0.827013	upregulated	No	No	No	No
ABCB9	NM_019624	chr12	123413538	123451056	-	cg03328639	chr12	123451280	-224	0.197605	0.133354	0.0854388	0.230895	0.150368	0.0898814	0.17124	0.130234	0.221736	0.202055	0.827013	upregulated	No	No	No	No
ABCB9	NM_019624	chr12	123413538	123451056	-	cg05973401	chr12	123451056	0	0.00349814	0.0165717	0.00292626	0.0422286	0.0460903	0.0418886	0.0158688	0.0255273	0	0.202055	0.827013	upregulated	No	No	No	No
ABCB9	NM_019624	chr12	123413538	123451056	-	cg11933232	chr12	123451206	-150	0.124235	0.119382	0.115529	0.216478	0.143916	0.168102	0.151276	0.151242	0.0943565	0.202055	0.827013	upregulated	No	No	No	No
ABCB9	NM_019624	chr12	123413538	123451056	-	cg15348274	chr12	123451191	-135	0.292785	0.232499	0.0302763	0.171626	0.374593	0.26791	0.25032	0.196536	0.0413695	0.202055	0.827013	upregulated	No	No	No	No
ABCB9	NM_019624	chr12	123413538	123451056	-	cg16139227	chr12	123451304	-248	0.154365	0.220181	0.104686	0.292171	0.165906	0.114643	0.19098	0.200092	0.190157	0.202055	0.827013	upregulated	No	No	No	No
ABCB9	NM_019624	chr12	123413538	123451056	-	cg22341471	chr12	123451323	-267	0.344262	0.230769	0.207854	0.517591	0.407238	0.153407	0.384959	0.481319	0.490382	0.202055	0.827013	upregulated	No	No	No	No
ABCB9	NM_019624	chr12	123413538	123451056	-	cg23100375	chr12	123450766	290	0.0557461	0.0534327	0.0641757	0.11198	0.0704419	0.121381	0.0854789	0.0527379	0.0638538	0.202055	0.827013	upregulated	No	No	No	No
ABCB9	NM_019624	chr12	123413538	123451056	-	cg27656398	chr12	123451108	-52	0.0620554	0.0727275	0.0642084	0.0876033	0.0807977	0.0744143	0.0742854	0.0616369	0.0622754	0.202055	0.827013	upregulated	No	No	No	No
ABCB9	NM_019625	chr12	123413538	123451056	-	cg00376283	chr12	123451042	14	0.0743183	0.0314201	0	0.0373834	0.0333172	0.0358597	0.0475721	0.01809	0	0.135804	0.00127585	no change	No	No	No	No
ABCB9	NM_019625	chr12	123413538	123451056	-	cg01798499	chr12	123450932	124	0.00326018	0.0128904	0	0.0660039	0.0152829	0.0186662	0.0192153	0.0195468	0.00657088	0.135804	0.00127585	no change	No	No	No	No
ABCB9	NM_019625	chr12	123413538	123451056	-	cg03297007	chr12	123450869	187	0.0416795	0.0556027	0.0544258	0.263319	0.0794633	0.10005	0.0877237	0.0695724	0.0501788	0.135804	0.00127585	no change	No	No	No	No
ABCB9	NM_019625	chr12	123413538	123451056	-	cg03328639	chr12	123451280	-224	0.197605	0.133354	0.0854388	0.230895	0.150368	0.0898814	0.17124	0.130234	0.221736	0.135804	0.00127585	no change	No	No	No	No
ABCB9	NM_019625	chr12	123413538	123451056	-	cg05973401	chr12	123451056	0	0.00349814	0.0165717	0.00292626	0.0422286	0.0460903	0.0418886	0.0158688	0.0255273	0	0.135804	0.00127585	no change	No	No	No	No
ABCB9	NM_019625	chr12	123413538	123451056	-	cg11933232	chr12	123451206	-150	0.124235	0.119382	0.115529	0.216478	0.143916	0.168102	0.151276	0.151242	0.0943565	0.135804	0.00127585	no change	No	No	No	No
ABCB9	NM_019625	chr12	123413538	123451056	-	cg15348274	chr12	123451191	-135	0.292785	0.232499	0.0302763	0.171626	0.374593	0.26791	0.25032	0.196536	0.0413695	0.135804	0.00127585	no change	No	No	No	No
ABCB9	NM_019625	chr12	123413538	123451056	-	cg16139227	chr12	123451304	-248	0.154365	0.220181	0.104686	0.292171	0.165906	0.114643	0.19098	0.200092	0.190157	0.135804	0.00127585	no change	No	No	No	No
ABCB9	NM_019625	chr12	123413538	123451056	-	cg22341471	chr12	123451323	-267	0.344262	0.230769	0.207854	0.517591	0.407238	0.153407	0.384959	0.481319	0.490382	0.135804	0.00127585	no change	No	No	No	No
ABCB9	NM_019625	chr12	123413538	123451056	-	cg23100375	chr12	123450766	290	0.0557461	0.0534327	0.0641757	0.11198	0.0704419	0.121381	0.0854789	0.0527379	0.0638538	0.135804	0.00127585	no change	No	No	No	No
ABCB9	NM_019625	chr12	123413538	123451056	-	cg27656398	chr12	123451108	-52	0.0620554	0.0727275	0.0642084	0.0876033	0.0807977	0.0744143	0.0742854	0.0616369	0.0622754	0.135804	0.00127585	no change	No	No	No	No
ABCB9	NM_203444	chr12	123409071	123451056	-	cg00376283	chr12	123451042	14	0.0743183	0.0314201	0	0.0373834	0.0333172	0.0358597	0.0475721	0.01809	0	0	0.0995928	no change	No	No	No	No
ABCB9	NM_203444	chr12	123409071	123451056	-	cg01798499	chr12	123450932	124	0.00326018	0.0128904	0	0.0660039	0.0152829	0.0186662	0.0192153	0.0195468	0.00657088	0	0.0995928	no change	No	No	No	No
ABCB9	NM_203444	chr12	123409071	123451056	-	cg03297007	chr12	123450869	187	0.0416795	0.0556027	0.0544258	0.263319	0.0794633	0.10005	0.0877237	0.0695724	0.0501788	0	0.0995928	no change	No	No	No	No
ABCB9	NM_203444	chr12	123409071	123451056	-	cg03328639	chr12	123451280	-224	0.197605	0.133354	0.0854388	0.230895	0.150368	0.0898814	0.17124	0.130234	0.221736	0	0.0995928	no change	No	No	No	No
ABCB9	NM_203444	chr12	123409071	123451056	-	cg05973401	chr12	123451056	0	0.00349814	0.0165717	0.00292626	0.0422286	0.0460903	0.0418886	0.0158688	0.0255273	0	0	0.0995928	no change	No	No	No	No
ABCB9	NM_203444	chr12	123409071	123451056	-	cg11933232	chr12	123451206	-150	0.124235	0.119382	0.115529	0.216478	0.143916	0.168102	0.151276	0.151242	0.0943565	0	0.0995928	no change	No	No	No	No
ABCB9	NM_203444	chr12	123409071	123451056	-	cg15348274	chr12	123451191	-135	0.292785	0.232499	0.0302763	0.171626	0.374593	0.26791	0.25032	0.196536	0.0413695	0	0.0995928	no change	No	No	No	No
ABCB9	NM_203444	chr12	123409071	123451056	-	cg16139227	chr12	123451304	-248	0.154365	0.220181	0.104686	0.292171	0.165906	0.114643	0.19098	0.200092	0.190157	0	0.0995928	no change	No	No	No	No
ABCB9	NM_203444	chr12	123409071	123451056	-	cg22341471	chr12	123451323	-267	0.344262	0.230769	0.207854	0.517591	0.407238	0.153407	0.384959	0.481319	0.490382	0	0.0995928	no change	No	No	No	No
ABCB9	NM_203444	chr12	123409071	123451056	-	cg23100375	chr12	123450766	290	0.0557461	0.0534327	0.0641757	0.11198	0.0704419	0.121381	0.0854789	0.0527379	0.0638538	0	0.0995928	no change	No	No	No	No
ABCB9	NM_203444	chr12	123409071	123451056	-	cg27656398	chr12	123451108	-52	0.0620554	0.0727275	0.0642084	0.0876033	0.0807977	0.0744143	0.0742854	0.0616369	0.0622754	0	0.0995928	no change	No	No	No	No
ABCC1	NM_004996	chr16	16043433	16236930	+	cg02185727	chr16	16043857	424	0.0814692	0.0644719	0.0705271	0.18569	0.0935973	0.0741788	0.0841475	0.0944699	0.0666552	19.5209	13.3873	no change	No	No	No	No
ABCC1	NM_004996	chr16	16043433	16236930	+	cg03305305	chr16	16043326	-107	0.0229535	0.0463693	0.02375	0.056605	0.0556503	0.0158736	0.0393848	0.0367982	0.0293494	19.5209	13.3873	no change	No	No	No	No
ABCC1	NM_004996	chr16	16043433	16236930	+	cg06869445	chr16	16043240	-193	0.00383244	0.0214116	0.00451523	0.085847	0.0386676	0.030022	0.0597518	0.0187266	0.0225006	19.5209	13.3873	no change	No	No	No	No
ABCC1	NM_004996	chr16	16043433	16236930	+	cg07818563	chr16	16043225	-208	0.0937051	0.0936131	0.107731	0.226563	0.113283	0.139343	0.113976	0.160062	0.11594	19.5209	13.3873	no change	No	No	No	No
ABCC1	NM_004996	chr16	16043433	16236930	+	cg24874689	chr16	16043318	-115	0.0684736	0.0742389	0.063552	0.118064	0.0741863	0.101883	0.0911476	0.107629	0.0621656	19.5209	13.3873	no change	No	No	No	No
ABCC10	NM_001198934	chr6	43395291	43418163	+	cg06664023	chr6	43395409	118	0.012456	0.0427474	0.0346636	0.0334345	0.038785	0.0250008	0.0437479	0.0214618	0.0283767	5.35407	5.16117	no change	No	No	No	No
ABCC10	NM_001198934	chr6	43395291	43418163	+	cg08981181	chr6	43395557	266	0.0594098	0.0645182	0.0636007	0.0812004	0.0775505	0.134658	0.0942266	0.104766	0.0765928	5.35407	5.16117	no change	No	No	No	No
ABCC10	NM_001198934	chr6	43395291	43418163	+	cg10864404	chr6	43395769	478	0.0658641	0.0505713	0.0588571	0.0683343	0.0612348	0.0674634	0.0778111	0.0378407	0.06587	5.35407	5.16117	no change	No	No	No	No
ABCC3	NM_001144070	chr17	48712217	48745288	+	cg00081975	chr17	48712370	153	0.028442	0.0680481	0.035255	0.0529068	0.107865	0.064063	0.0826674	0.0628947	0.0661231	1.53682	1.47483	no change	No	No	No	No
ABCC3	NM_001144070	chr17	48712217	48745288	+	cg00126959	chr17	48712203	-14	0.00305272	0.0118941	0.00836038	0.0375925	0.0759671	0.0262182	0.0421572	0.022174	0.0260288	1.53682	1.47483	no change	No	No	No	No
ABCC3	NM_001144070	chr17	48712217	48745288	+	cg03965044	chr17	48712212	-5	0	0.0211599	0.00602815	0.0293048	0.0796131	0.0230376	0.0687309	0.0238728	0.00951015	1.53682	1.47483	no change	No	No	No	No
ABCC3	NM_001144070	chr17	48712217	48745288	+	cg08014994	chr17	48712194	-23	0.00941069	0.0557325	0.0166714	0.0398643	0.0571413	0.0257032	0.0438286	0.0276026	0.0288295	1.53682	1.47483	no change	No	No	No	No
ABCC3	NM_001144070	chr17	48712217	48745288	+	cg13725958	chr17	48712219	2	0.114531	0.158135	0.124144	0.100969	0.169817	0.114323	0.115073	0.128717	0.131631	1.53682	1.47483	no change	No	No	No	No
ABCC3	NM_001144070	chr17	48712217	48745288	+	cg19248656	chr17	48712198	-19	0.0160681	0.0422171	0.0117069	0.0370204	0.0624696	0.0289855	0.0488759	0.0277714	0.0243678	1.53682	1.47483	no change	No	No	No	No
ABCC3	NM_001144070	chr17	48712217	48745288	+	cg19643390	chr17	48712205	-12	0.0298112	0.0457078	0.0391884	0.0546864	0.0796615	0.0762606	0.0641456	0.0620259	0.0731685	1.53682	1.47483	no change	No	No	No	No
ABCC3	NM_001144070	chr17	48712217	48745288	+	cg20633883	chr17	48712051	-166	0.032054	0.103388	0.060581	0.0792947	0.174715	0.0775742	0.128309	0.0962892	0.0884354	1.53682	1.47483	no change	No	No	No	No
ABCC3	NM_001144070	chr17	48712217	48745288	+	cg23340875	chr17	48711990	-227	0.0523988	0.32789	0.0810913	0.0785448	0.093642	0.11675	0.0968534	0.102655	0.0750523	1.53682	1.47483	no change	No	No	No	No
ABCC3	NM_003786	chr17	48712217	48769063	+	cg00081975	chr17	48712370	153	0.028442	0.0680481	0.035255	0.0529068	0.107865	0.064063	0.0826674	0.0628947	0.0661231	1.64957	1.88088	no change	No	No	No	No
ABCC3	NM_003786	chr17	48712217	48769063	+	cg00126959	chr17	48712203	-14	0.00305272	0.0118941	0.00836038	0.0375925	0.0759671	0.0262182	0.0421572	0.022174	0.0260288	1.64957	1.88088	no change	No	No	No	No
ABCC3	NM_003786	chr17	48712217	48769063	+	cg03965044	chr17	48712212	-5	0	0.0211599	0.00602815	0.0293048	0.0796131	0.0230376	0.0687309	0.0238728	0.00951015	1.64957	1.88088	no change	No	No	No	No
ABCC3	NM_003786	chr17	48712217	48769063	+	cg08014994	chr17	48712194	-23	0.00941069	0.0557325	0.0166714	0.0398643	0.0571413	0.0257032	0.0438286	0.0276026	0.0288295	1.64957	1.88088	no change	No	No	No	No
ABCC3	NM_003786	chr17	48712217	48769063	+	cg13725958	chr17	48712219	2	0.114531	0.158135	0.124144	0.100969	0.169817	0.114323	0.115073	0.128717	0.131631	1.64957	1.88088	no change	No	No	No	No
ABCC3	NM_003786	chr17	48712217	48769063	+	cg19248656	chr17	48712198	-19	0.0160681	0.0422171	0.0117069	0.0370204	0.0624696	0.0289855	0.0488759	0.0277714	0.0243678	1.64957	1.88088	no change	No	No	No	No
ABCC3	NM_003786	chr17	48712217	48769063	+	cg19643390	chr17	48712205	-12	0.0298112	0.0457078	0.0391884	0.0546864	0.0796615	0.0762606	0.0641456	0.0620259	0.0731685	1.64957	1.88088	no change	No	No	No	No
ABCC3	NM_003786	chr17	48712217	48769063	+	cg20633883	chr17	48712051	-166	0.032054	0.103388	0.060581	0.0792947	0.174715	0.0775742	0.128309	0.0962892	0.0884354	1.64957	1.88088	no change	No	No	No	No
ABCC3	NM_003786	chr17	48712217	48769063	+	cg23340875	chr17	48711990	-227	0.0523988	0.32789	0.0810913	0.0785448	0.093642	0.11675	0.0968534	0.102655	0.0750523	1.64957	1.88088	no change	No	No	No	No
ABCC4	NM_001105515	chr13	95748024	95953687	-	cg15388598	chr13	95953941	-254	0.0103257	0.0215764	0.0165129	0.105939	0.0290541	0.0235254	0.0280593	0.0241704	0.0144805	1.53176	1.20458	no change	No	No	No	No
ABCC4	NM_001105515	chr13	95748024	95953687	-	cg15396799	chr13	95953574	113	0.140616	0.265891	0.215623	0.229174	0.213641	0.209239	0.237584	0.192413	0.207611	1.53176	1.20458	no change	No	No	No	No
ABCC4	NM_001105515	chr13	95748024	95953687	-	cg15868151	chr13	95953505	182	0.0293509	0.052225	0.0554208	0.0638689	0.0558793	0.0622059	0.0529222	0.0690351	0.0527828	1.53176	1.20458	no change	No	No	No	No
ABCC4	NM_001105515	chr13	95748024	95953687	-	cg17370322	chr13	95953482	205	0.00932875	0.00588628	0	0.0103852	0.0206602	0.0200693	0.014069	0.0109526	0.000611185	1.53176	1.20458	no change	No	No	No	No
ABCC4	NM_001105515	chr13	95748024	95953687	-	cg25868675	chr13	95953229	458	0.00509161	0.0256406	0.00462716	0.0332954	0.0167286	0.0194281	0.0111348	0.0184329	0.00905625	1.53176	1.20458	no change	No	No	No	No
ABCC4	NM_005845	chr13	95672082	95953687	-	cg15388598	chr13	95953941	-254	0.0103257	0.0215764	0.0165129	0.105939	0.0290541	0.0235254	0.0280593	0.0241704	0.0144805	23.3857	17.7299	no change	No	No	No	No
ABCC4	NM_005845	chr13	95672082	95953687	-	cg15396799	chr13	95953574	113	0.140616	0.265891	0.215623	0.229174	0.213641	0.209239	0.237584	0.192413	0.207611	23.3857	17.7299	no change	No	No	No	No
ABCC4	NM_005845	chr13	95672082	95953687	-	cg15868151	chr13	95953505	182	0.0293509	0.052225	0.0554208	0.0638689	0.0558793	0.0622059	0.0529222	0.0690351	0.0527828	23.3857	17.7299	no change	No	No	No	No
ABCC4	NM_005845	chr13	95672082	95953687	-	cg17370322	chr13	95953482	205	0.00932875	0.00588628	0	0.0103852	0.0206602	0.0200693	0.014069	0.0109526	0.000611185	23.3857	17.7299	no change	No	No	No	No
ABCC4	NM_005845	chr13	95672082	95953687	-	cg25868675	chr13	95953229	458	0.00509161	0.0256406	0.00462716	0.0332954	0.0167286	0.0194281	0.0111348	0.0184329	0.00905625	23.3857	17.7299	no change	No	No	No	No
ABCC5	NM_001023587	chr3	183701540	183735727	-	cg09623457	chr3	183735666	61	0.0115177	0.14991	0.0626659	0.0658488	0.0436234	0.0479084	0.0539697	0.103676	0.0839929	11.008	8.85401	no change	No	No	No	No
ABCC5	NM_001023587	chr3	183701540	183735727	-	cg10516336	chr3	183735216	511	0.0687459	0.106073	0.0424241	0.0725551	0.0880827	0.127949	0.0959346	0.0956922	0.0463353	11.008	8.85401	no change	No	No	No	No
ABCC5	NM_001023587	chr3	183701540	183735727	-	cg12783640	chr3	183735660	67	0.0255722	0.0279443	0.0444812	0.0540284	0.0428548	0.0700547	0.0648264	0.0538924	0.047802	11.008	8.85401	no change	No	No	No	No
ABCC5	NM_001023587	chr3	183701540	183735727	-	cg13792075	chr3	183735803	-76	0.0112567	0.0256883	0.00601986	0.0234734	0.0262392	0.0165307	0.0215246	0.0167871	0.0200412	11.008	8.85401	no change	No	No	No	No
ABCC5	NM_001023587	chr3	183701540	183735727	-	cg14480679	chr3	183735826	-99	0.00882324	0.0148598	0.00172177	0.0297651	0.0269814	0.0226323	0.0173037	0.0165092	0.00455626	11.008	8.85401	no change	No	No	No	No
ABCC5	NM_001023587	chr3	183701540	183735727	-	cg21929446	chr3	183735910	-183	0.0268981	0.0527128	0.0205489	0.0295933	0.0486059	0.0560057	0.0146697	0.0146582	0.0142883	11.008	8.85401	no change	No	No	No	No
ABCC5	NM_001023587	chr3	183701540	183735727	-	cg26091908	chr3	183735798	-71	0.0764734	0.0839747	0.0673287	0.104508	0.0869587	0.148569	0.0965141	0.105173	0.0656628	11.008	8.85401	no change	No	No	No	No
ABCC5	NM_005688	chr3	183637723	183735727	-	cg09623457	chr3	183735666	61	0.0115177	0.14991	0.0626659	0.0658488	0.0436234	0.0479084	0.0539697	0.103676	0.0839929	5.01555	4.58294	no change	No	No	No	No
ABCC5	NM_005688	chr3	183637723	183735727	-	cg10516336	chr3	183735216	511	0.0687459	0.106073	0.0424241	0.0725551	0.0880827	0.127949	0.0959346	0.0956922	0.0463353	5.01555	4.58294	no change	No	No	No	No
ABCC5	NM_005688	chr3	183637723	183735727	-	cg12783640	chr3	183735660	67	0.0255722	0.0279443	0.0444812	0.0540284	0.0428548	0.0700547	0.0648264	0.0538924	0.047802	5.01555	4.58294	no change	No	No	No	No
ABCC5	NM_005688	chr3	183637723	183735727	-	cg13792075	chr3	183735803	-76	0.0112567	0.0256883	0.00601986	0.0234734	0.0262392	0.0165307	0.0215246	0.0167871	0.0200412	5.01555	4.58294	no change	No	No	No	No
ABCC5	NM_005688	chr3	183637723	183735727	-	cg14480679	chr3	183735826	-99	0.00882324	0.0148598	0.00172177	0.0297651	0.0269814	0.0226323	0.0173037	0.0165092	0.00455626	5.01555	4.58294	no change	No	No	No	No
ABCC5	NM_005688	chr3	183637723	183735727	-	cg21929446	chr3	183735910	-183	0.0268981	0.0527128	0.0205489	0.0295933	0.0486059	0.0560057	0.0146697	0.0146582	0.0142883	5.01555	4.58294	no change	No	No	No	No
ABCC5	NM_005688	chr3	183637723	183735727	-	cg26091908	chr3	183735798	-71	0.0764734	0.0839747	0.0673287	0.104508	0.0869587	0.148569	0.0965141	0.105173	0.0656628	5.01555	4.58294	no change	No	No	No	No
ABCC6P2	NR_023387	chr16	14916288	14918559	-	cg19511817	chr16	14918783	-224	0.152456	0.133323	0.168903	0.135113	0.216274	0.178756	0.150338	0.170175	0.191345	0.473896	0	no change	No	No	No	No
ABCC8	NM_000352	chr11	17414431	17498449	-	cg00289429	chr11	17498619	-170	0.103052	0.109424	0.103045	0.194825	0.183629	0.210483	0.165287	0.16487	0.128793	0	0.00873187	no change	No	No	No	No
ABCC8	NM_000352	chr11	17414431	17498449	-	cg03181582	chr11	17498530	-81	0.0279109	0.0620848	0.0190176	0.148118	0.211327	0.205246	0.0824182	0.0566844	0.0830287	0	0.00873187	no change	No	No	No	No
ABCC8	NM_000352	chr11	17414431	17498449	-	cg03790908	chr11	17498514	-65	0.00657078	0.00859668	0.00462955	0.0424087	0.0617231	0.0327147	0.0525712	0.0194089	0.01599	0	0.00873187	no change	No	No	No	No
ABCC8	NM_000352	chr11	17414431	17498449	-	cg04674590	chr11	17498419	30	0.0259439	0.0374229	0.0130365	0.0477529	0.0584917	0.0496136	0.0501514	0.0403758	0.0276565	0	0.00873187	no change	No	No	No	No
ABCC8	NM_000352	chr11	17414431	17498449	-	cg10469152	chr11	17498236	213	0.129673	0.14539	0.121558	0.11106	0.141015	0.14202	0.163598	0.146461	0.13404	0	0.00873187	no change	No	No	No	No
ABCC8	NM_000352	chr11	17414431	17498449	-	cg11981631	chr11	17497967	482	0.0394252	0.0455471	0.0465656	0.0963033	0.109825	0.114934	0.0860577	0.101122	0.0758446	0	0.00873187	no change	No	No	No	No
ABCC8	NM_000352	chr11	17414431	17498449	-	cg13851843	chr11	17498329	120	0.0720611	0.10298	0.0606654	0.104482	0.209527	0.100723	0.125754	0.103832	0.09603	0	0.00873187	no change	No	No	No	No
ABCC8	NM_000352	chr11	17414431	17498449	-	cg17381377	chr11	17498601	-152	0.063447	0.101286	0.0579467	0.155172	0.244617	0.197224	0.208302	0.112873	0.121506	0	0.00873187	no change	No	No	No	No
ABCC8	NM_000352	chr11	17414431	17498449	-	cg18097532	chr11	17498541	-92	0.00958219	0.0775734	0.0199826	0.164048	0.251679	0.360776	0.168828	0.0678063	0.131889	0	0.00873187	no change	No	No	No	No
ABCC8	NM_000352	chr11	17414431	17498449	-	cg22240472	chr11	17498517	-68	0.00578669	0.0380987	0.0268708	0.0869636	0.112212	0.13124	0.0791908	0.0586342	0.0505968	0	0.00873187	no change	No	No	No	No
ABCC8	NM_000352	chr11	17414431	17498449	-	cg24740587	chr11	17497808	641	0.0470117	0.0841194	0.0584511	0.0766725	0.104204	0.100444	0.0944924	0.100475	0.0870538	0	0.00873187	no change	No	No	No	No
ABCD2	NM_005164	chr12	39945021	40013843	-	cg08424219	chr12	40014061	-218	0.0533214	0.447491	0.104523	0.105236	0.0831483	0.142331	0.135665	0.141868	0.0770296	0.0864304	0.0419736	no change	No	No	No	No
ABCD2	NM_005164	chr12	39945021	40013843	-	cg11790681	chr12	40013596	247	0.0400854	0.485673	0.08289	0.186792	0.0758446	0.138946	0.0591319	0.105027	0.0744686	0.0864304	0.0419736	no change	No	No	No	No
ABCD2	NM_005164	chr12	39945021	40013843	-	cg15876417	chr12	40014132	-289	0.0203529	0.298624	0.0674727	0.123329	0.0876384	0.201119	0.138036	0.106923	0.0249731	0.0864304	0.0419736	no change	No	No	No	No
ABCD2	NM_005164	chr12	39945021	40013843	-	cg25116882	chr12	40013680	163	0.111429	0.39097	0.195284	0.243775	0.276477	0.216062	0.233832	0.330525	0.246372	0.0864304	0.0419736	no change	No	No	No	No
ABCD2	NM_005164	chr12	39945021	40013843	-	cg27288424	chr12	40013961	-118	0.0301272	0.319978	0.0616056	0.0675328	0.116952	0.186222	0.11961	0.147371	0.0239816	0.0864304	0.0419736	no change	No	No	No	No
ABCD3	NM_001122674	chr1	94883932	94944260	+	cg02756545	chr1	94884060	128	0.0835657	0.0718024	0.0684547	0.084914	0.0600584	0.106372	0.0715991	0.0979537	0.0720938	0.839782	0.720481	no change	No	No	No	No
ABCD3	NM_001122674	chr1	94883932	94944260	+	cg09000830	chr1	94883752	-180	0.099308	0.0855758	0.0984691	0.121472	0.111353	0.153485	0.122126	0.130507	0.0933971	0.839782	0.720481	no change	No	No	No	No
ABCD3	NM_001122674	chr1	94883932	94944260	+	cg09357580	chr1	94884039	107	0.0149745	0.0159434	0.00186176	0.0296034	0.0169799	0.012689	0.0365522	0.0179906	0.0165992	0.839782	0.720481	no change	No	No	No	No
ABCD3	NM_001122674	chr1	94883932	94944260	+	cg09869791	chr1	94884541	609	0.0581187	0.0638979	0.0772776	0.102977	0.0994477	0.110931	0.0963595	0.115966	0.0772437	0.839782	0.720481	no change	No	No	No	No
ABCD3	NM_001122674	chr1	94883932	94944260	+	cg11202785	chr1	94884090	158	0	0.00794441	0.00475527	0.010745	0.0187406	0.0164763	0.0205129	0.0149703	0.00373283	0.839782	0.720481	no change	No	No	No	No
ABCD3	NM_001122674	chr1	94883932	94944260	+	cg12578791	chr1	94884189	257	0.00698732	0.00350892	0	0.0201885	0.0181835	0.0187005	0.0192708	0.00795541	0	0.839782	0.720481	no change	No	No	No	No
ABCD3	NM_001122674	chr1	94883932	94944260	+	cg21930399	chr1	94883754	-178	0.0144958	0.00402308	0.00213993	0.0241547	0.0197563	0.0103067	0.0143789	0.0183082	0.00238068	0.839782	0.720481	no change	No	No	No	No
ABCD3	NM_002858	chr1	94883932	94984219	+	cg02756545	chr1	94884060	128	0.0835657	0.0718024	0.0684547	0.084914	0.0600584	0.106372	0.0715991	0.0979537	0.0720938	17.212	18.6083	no change	No	No	No	No
ABCD3	NM_002858	chr1	94883932	94984219	+	cg09000830	chr1	94883752	-180	0.099308	0.0855758	0.0984691	0.121472	0.111353	0.153485	0.122126	0.130507	0.0933971	17.212	18.6083	no change	No	No	No	No
ABCD3	NM_002858	chr1	94883932	94984219	+	cg09357580	chr1	94884039	107	0.0149745	0.0159434	0.00186176	0.0296034	0.0169799	0.012689	0.0365522	0.0179906	0.0165992	17.212	18.6083	no change	No	No	No	No
ABCD3	NM_002858	chr1	94883932	94984219	+	cg09869791	chr1	94884541	609	0.0581187	0.0638979	0.0772776	0.102977	0.0994477	0.110931	0.0963595	0.115966	0.0772437	17.212	18.6083	no change	No	No	No	No
ABCD3	NM_002858	chr1	94883932	94984219	+	cg11202785	chr1	94884090	158	0	0.00794441	0.00475527	0.010745	0.0187406	0.0164763	0.0205129	0.0149703	0.00373283	17.212	18.6083	no change	No	No	No	No
ABCD3	NM_002858	chr1	94883932	94984219	+	cg12578791	chr1	94884189	257	0.00698732	0.00350892	0	0.0201885	0.0181835	0.0187005	0.0192708	0.00795541	0	17.212	18.6083	no change	No	No	No	No
ABCD3	NM_002858	chr1	94883932	94984219	+	cg21930399	chr1	94883754	-178	0.0144958	0.00402308	0.00213993	0.0241547	0.0197563	0.0103067	0.0143789	0.0183082	0.00238068	17.212	18.6083	no change	No	No	No	No
ABCD4	NM_005050	chr14	74751979	74769767	-	cg01537391	chr14	74769686	81	0.0537707	0.0599164	0.053331	0.0759654	0.0868891	0.138208	0.0919091	0.121502	0.0532699	6.36599	7.37748	no change	No	No	No	No
ABCD4	NM_005050	chr14	74751979	74769767	-	cg05927268	chr14	74769367	400	0.0603738	0.0493379	0.0735879	0.0852164	0.0933271	0.107871	0.0737764	0.0662581	0.0662438	6.36599	7.37748	no change	No	No	No	No
ABCD4	NM_005050	chr14	74751979	74769767	-	cg07049929	chr14	74769676	91	0.0390377	0.0523564	0.0510821	0.0660514	0.0561583	0.0525428	0.0427732	0.0818715	0.0423019	6.36599	7.37748	no change	No	No	No	No
ABCD4	NM_005050	chr14	74751979	74769767	-	cg10504545	chr14	74769802	-35	0	0.0702105	0.0544465	0.0387949	0.0362644	0.0412142	0.0185225	0.0422522	0.0417877	6.36599	7.37748	no change	No	No	No	No
ABCD4	NM_005050	chr14	74751979	74769767	-	cg15912427	chr14	74769201	566	0.0457075	0.0427342	0.0645005	0.0619682	0.060141	0.103125	0.0623651	0.0756312	0.0738822	6.36599	7.37748	no change	No	No	No	No
ABCD4	NM_005050	chr14	74751979	74769767	-	cg19681716	chr14	74769604	163	0.0235883	0.023682	0	0.0233796	0.0245041	0.0181153	0.0367448	0.0272617	0.00373544	6.36599	7.37748	no change	No	No	No	No
ABCD4	NM_005050	chr14	74751979	74769767	-	cg21520131	chr14	74769859	-92	0.0750259	0.400688	0.0616951	0.0908054	0.0785239	0.0911088	0.0763534	0.101204	0.0554245	6.36599	7.37748	no change	No	No	No	No
ABCD4	NR_003256	chr14	74751979	74769767	-	cg01537391	chr14	74769686	81	0.0537707	0.0599164	0.053331	0.0759654	0.0868891	0.138208	0.0919091	0.121502	0.0532699	5.15309	2.13502	downregulated	No	No	No	No
ABCD4	NR_003256	chr14	74751979	74769767	-	cg05927268	chr14	74769367	400	0.0603738	0.0493379	0.0735879	0.0852164	0.0933271	0.107871	0.0737764	0.0662581	0.0662438	5.15309	2.13502	downregulated	No	No	No	No
ABCD4	NR_003256	chr14	74751979	74769767	-	cg07049929	chr14	74769676	91	0.0390377	0.0523564	0.0510821	0.0660514	0.0561583	0.0525428	0.0427732	0.0818715	0.0423019	5.15309	2.13502	downregulated	No	No	No	No
ABCD4	NR_003256	chr14	74751979	74769767	-	cg10504545	chr14	74769802	-35	0	0.0702105	0.0544465	0.0387949	0.0362644	0.0412142	0.0185225	0.0422522	0.0417877	5.15309	2.13502	downregulated	No	No	No	No
ABCD4	NR_003256	chr14	74751979	74769767	-	cg15912427	chr14	74769201	566	0.0457075	0.0427342	0.0645005	0.0619682	0.060141	0.103125	0.0623651	0.0756312	0.0738822	5.15309	2.13502	downregulated	No	No	No	No
ABCD4	NR_003256	chr14	74751979	74769767	-	cg19681716	chr14	74769604	163	0.0235883	0.023682	0	0.0233796	0.0245041	0.0181153	0.0367448	0.0272617	0.00373544	5.15309	2.13502	downregulated	No	No	No	No
ABCD4	NR_003256	chr14	74751979	74769767	-	cg21520131	chr14	74769859	-92	0.0750259	0.400688	0.0616951	0.0908054	0.0785239	0.0911088	0.0763534	0.101204	0.0554245	5.15309	2.13502	downregulated	No	No	No	No
ABCE1	NM_001040876	chr4	146019155	146050676	+	cg00375964	chr4	146019130	-25	0.0214953	0.0371073	0.0331094	0.0597173	0.0666453	0.0574481	0.0788965	0.0769728	0.044505	1.74879	0.053791	downregulated	No	No	No	No
ABCE1	NM_001040876	chr4	146019155	146050676	+	cg01013312	chr4	146018962	-193	0.00562277	0.21968	0.0339756	0.0545039	0.0471035	0.041599	0.0668333	0.0331664	0.0268595	1.74879	0.053791	downregulated	No	No	No	No
ABCE1	NM_001040876	chr4	146019155	146050676	+	cg07571180	chr4	146018864	-291	0.0902386	0.114787	0.0472041	0.132063	0.133849	0.11413	0.182951	0.140948	0.0839801	1.74879	0.053791	downregulated	No	No	No	No
ABCE1	NM_001040876	chr4	146019155	146050676	+	cg07822143	chr4	146019674	519	0.0654121	0.0815252	0.0449955	0.0570772	0.0514177	0.0648906	0.0580898	0.111675	0.0514182	1.74879	0.053791	downregulated	No	No	No	No
ABCE1	NM_001040876	chr4	146019155	146050676	+	cg09504398	chr4	146019088	-67	0.0430291	0.0457031	0.0800544	0.0691425	0.0613037	0.0642157	0.0622847	0.0808697	0.063549	1.74879	0.053791	downregulated	No	No	No	No
ABCE1	NM_001040876	chr4	146019155	146050676	+	cg15393234	chr4	146019494	339	0.0508822	0.062853	0.0745342	0.0813058	0.0688853	0.126987	0.0848379	0.0740593	0.0858545	1.74879	0.053791	downregulated	No	No	No	No
ABCE1	NM_001040876	chr4	146019155	146050676	+	cg15595551	chr4	146019024	-131	0.05386	0.0592463	0.0628615	0.0724589	0.0551225	0.101851	0.0793478	0.0673929	0.0633971	1.74879	0.053791	downregulated	No	No	No	No
ABCE1	NM_001040876	chr4	146019155	146050676	+	cg19065314	chr4	146019368	213	0	0.0128787	0.00566697	0.0118862	0.0170021	0.00953055	0.0316547	0.0171624	0.00101394	1.74879	0.053791	downregulated	No	No	No	No
ABCE1	NM_001040876	chr4	146019155	146050676	+	cg19628694	chr4	146019332	177	0.0236459	0.026741	0.0475555	0.0360072	0.03915	0.0342745	0.0483776	0.0295271	0.0500643	1.74879	0.053791	downregulated	No	No	No	No
ABCE1	NM_001040876	chr4	146019155	146050676	+	cg19952095	chr4	146019733	578	0.0207701	0.040326	0.0235404	0.0351062	0.0432024	0.0159657	0.0398757	0.0498001	0.0327616	1.74879	0.053791	downregulated	No	No	No	No
ABCE1	NM_001040876	chr4	146019155	146050676	+	cg21253282	chr4	146019006	-149	0.0364407	0.0520111	0.0400168	0.0628904	0.0544574	0.0671355	0.0700682	0.0779289	0.0362793	1.74879	0.053791	downregulated	No	No	No	No
ABCE1	NM_001040876	chr4	146019155	146050676	+	cg24258191	chr4	146019575	420	0.043275	0.0636369	0.0644954	0.0744632	0.0567596	0.073676	0.0639189	0.0780899	0.0637323	1.74879	0.053791	downregulated	No	No	No	No
ABCE1	NM_001040876	chr4	146019155	146050676	+	cg24540120	chr4	146019560	405	0.0280041	0.0299909	0.0347687	0.033413	0.0317976	0.0418957	0.0396033	0.0403081	0.0434665	1.74879	0.053791	downregulated	No	No	No	No
ABCE1	NM_001040876	chr4	146019155	146050676	+	cg26283371	chr4	146019093	-62	0.0588611	0.0808181	0.0434283	0.0785867	0.0737528	0.0664748	0.0783006	0.0937965	0.0605512	1.74879	0.053791	downregulated	No	No	No	No
ABCE1	NM_002940	chr4	146019155	146050676	+	cg00375964	chr4	146019130	-25	0.0214953	0.0371073	0.0331094	0.0597173	0.0666453	0.0574481	0.0788965	0.0769728	0.044505	20.8823	28.6609	no change	No	No	No	No
ABCE1	NM_002940	chr4	146019155	146050676	+	cg01013312	chr4	146018962	-193	0.00562277	0.21968	0.0339756	0.0545039	0.0471035	0.041599	0.0668333	0.0331664	0.0268595	20.8823	28.6609	no change	No	No	No	No
ABCE1	NM_002940	chr4	146019155	146050676	+	cg07571180	chr4	146018864	-291	0.0902386	0.114787	0.0472041	0.132063	0.133849	0.11413	0.182951	0.140948	0.0839801	20.8823	28.6609	no change	No	No	No	No
ABCE1	NM_002940	chr4	146019155	146050676	+	cg07822143	chr4	146019674	519	0.0654121	0.0815252	0.0449955	0.0570772	0.0514177	0.0648906	0.0580898	0.111675	0.0514182	20.8823	28.6609	no change	No	No	No	No
ABCE1	NM_002940	chr4	146019155	146050676	+	cg09504398	chr4	146019088	-67	0.0430291	0.0457031	0.0800544	0.0691425	0.0613037	0.0642157	0.0622847	0.0808697	0.063549	20.8823	28.6609	no change	No	No	No	No
ABCE1	NM_002940	chr4	146019155	146050676	+	cg15393234	chr4	146019494	339	0.0508822	0.062853	0.0745342	0.0813058	0.0688853	0.126987	0.0848379	0.0740593	0.0858545	20.8823	28.6609	no change	No	No	No	No
ABCE1	NM_002940	chr4	146019155	146050676	+	cg15595551	chr4	146019024	-131	0.05386	0.0592463	0.0628615	0.0724589	0.0551225	0.101851	0.0793478	0.0673929	0.0633971	20.8823	28.6609	no change	No	No	No	No
ABCE1	NM_002940	chr4	146019155	146050676	+	cg19065314	chr4	146019368	213	0	0.0128787	0.00566697	0.0118862	0.0170021	0.00953055	0.0316547	0.0171624	0.00101394	20.8823	28.6609	no change	No	No	No	No
ABCE1	NM_002940	chr4	146019155	146050676	+	cg19628694	chr4	146019332	177	0.0236459	0.026741	0.0475555	0.0360072	0.03915	0.0342745	0.0483776	0.0295271	0.0500643	20.8823	28.6609	no change	No	No	No	No
ABCE1	NM_002940	chr4	146019155	146050676	+	cg19952095	chr4	146019733	578	0.0207701	0.040326	0.0235404	0.0351062	0.0432024	0.0159657	0.0398757	0.0498001	0.0327616	20.8823	28.6609	no change	No	No	No	No
ABCE1	NM_002940	chr4	146019155	146050676	+	cg21253282	chr4	146019006	-149	0.0364407	0.0520111	0.0400168	0.0628904	0.0544574	0.0671355	0.0700682	0.0779289	0.0362793	20.8823	28.6609	no change	No	No	No	No
ABCE1	NM_002940	chr4	146019155	146050676	+	cg24258191	chr4	146019575	420	0.043275	0.0636369	0.0644954	0.0744632	0.0567596	0.073676	0.0639189	0.0780899	0.0637323	20.8823	28.6609	no change	No	No	No	No
ABCE1	NM_002940	chr4	146019155	146050676	+	cg24540120	chr4	146019560	405	0.0280041	0.0299909	0.0347687	0.033413	0.0317976	0.0418957	0.0396033	0.0403081	0.0434665	20.8823	28.6609	no change	No	No	No	No
ABCE1	NM_002940	chr4	146019155	146050676	+	cg26283371	chr4	146019093	-62	0.0588611	0.0808181	0.0434283	0.0785867	0.0737528	0.0664748	0.0783006	0.0937965	0.0605512	20.8823	28.6609	no change	No	No	No	No
ABCF1	NM_001025091	chr6	30539169	30559309	+	cg00599401	chr6	30538989	-180	0.0404723	0.049712	0.0696399	0.0675785	0.0564439	0.0657423	0.0735798	0.0643012	0.0642555	33.0676	35.1753	no change	No	No	No	No
ABCF1	NM_001025091	chr6	30539169	30559309	+	cg02197677	chr6	30539092	-77	0.00496078	0.0158644	0.00942282	0.0186469	0.0247322	0.0309166	0.0234468	0.0273268	0	33.0676	35.1753	no change	No	No	No	No
ABCF1	NM_001025091	chr6	30539169	30559309	+	cg03239591	chr6	30539540	371	0.0412465	0.0413388	0.0508581	0.0609928	0.0441269	0.0922625	0.0620183	0.0645839	0.0486634	33.0676	35.1753	no change	No	No	No	No
ABCF1	NM_001025091	chr6	30539169	30559309	+	cg04714201	chr6	30538986	-183	0.0420965	0.0535017	0.0526617	0.0565554	0.0501751	0.0830222	0.0517433	0.0768552	0.0710199	33.0676	35.1753	no change	No	No	No	No
ABCF1	NM_001025091	chr6	30539169	30559309	+	cg05385119	chr6	30539063	-106	0.0150349	0.0271424	0.00791389	0.0247366	0.0277616	0.0297599	0.0259834	0.0304327	0.0136592	33.0676	35.1753	no change	No	No	No	No
ABCF1	NM_001025091	chr6	30539169	30559309	+	cg05936555	chr6	30539508	339	0.0378033	0.0760161	0.0742115	0.0801284	0.065331	0.0800138	0.060851	0.0790312	0.106299	33.0676	35.1753	no change	No	No	No	No
ABCF1	NM_001025091	chr6	30539169	30559309	+	cg06140764	chr6	30539234	65	0.0130216	0.0216043	0.00498978	0.0327173	0.0293934	0.0249924	0.0318712	0.0236033	0.00518495	33.0676	35.1753	no change	No	No	No	No
ABCF1	NM_001025091	chr6	30539169	30559309	+	cg06241803	chr6	30538984	-185	0.0437142	0.0375772	0.049676	0.044394	0.0400875	0.0709033	0.052746	0.0487104	0.0388449	33.0676	35.1753	no change	No	No	No	No
ABCF1	NM_001025091	chr6	30539169	30559309	+	cg06251929	chr6	30539459	290	0.0321306	0.0180731	0	0.02037	0.0278256	0.0332808	0.022924	0.0254513	0.00109405	33.0676	35.1753	no change	No	No	No	No
ABCF1	NM_001025091	chr6	30539169	30559309	+	cg07657521	chr6	30539059	-110	0.0163929	0.0171357	0.00232862	0.0291826	0.0282764	0.0243596	0.0313861	0.0182684	0.0106566	33.0676	35.1753	no change	No	No	No	No
ABCF1	NM_001025091	chr6	30539169	30559309	+	cg09502511	chr6	30539237	68	0	0.0152588	0.000648192	0.0208481	0.0223792	0.0298185	0.0272644	0.0154466	0.0104944	33.0676	35.1753	no change	No	No	No	No
ABCF1	NM_001025091	chr6	30539169	30559309	+	cg12495593	chr6	30539072	-97	0.00324462	0.0112817	0	0.0218296	0.0252952	0.0139803	0.0179522	0.0183025	0	33.0676	35.1753	no change	No	No	No	No
ABCF1	NM_001025091	chr6	30539169	30559309	+	cg16317730	chr6	30539486	317	0.0177866	0.0132265	0	0.0361232	0.0346272	0.0584159	0.0167404	0.0470463	0	33.0676	35.1753	no change	No	No	No	No
ABCF1	NM_001025091	chr6	30539169	30559309	+	cg16792604	chr6	30539044	-125	0	0.0103961	0.00240165	0.0141647	0.00793544	0.0171722	0.0223576	0.0113757	0.00626475	33.0676	35.1753	no change	No	No	No	No
ABCF1	NM_001025091	chr6	30539169	30559309	+	cg17753711	chr6	30539066	-103	0	0.0173499	0	0.0196745	0.0110793	0.0259539	0.0234347	0.0177326	0	33.0676	35.1753	no change	No	No	No	No
ABCF1	NM_001025091	chr6	30539169	30559309	+	cg20738959	chr6	30539641	472	0.114131	0.0631868	0.00493972	0.126194	0.0471438	0.128356	0.0877093	0.159592	0.0868027	33.0676	35.1753	no change	No	No	No	No
ABCF1	NM_001025091	chr6	30539169	30559309	+	cg21227785	chr6	30539077	-92	0.0623691	0.0746152	0.0693926	0.0817938	0.0792508	0.0913784	0.0793674	0.088955	0.06269	33.0676	35.1753	no change	No	No	No	No
ABCF1	NM_001025091	chr6	30539169	30559309	+	cg22643189	chr6	30539868	699	0.0812504	0.249995	0.178536	0.190408	0.160336	0.109456	0.12821	0.215694	0.251957	33.0676	35.1753	no change	No	No	No	No
ABCF1	NM_001025091	chr6	30539169	30559309	+	cg23657870	chr6	30539005	-164	0.00543688	0.0158205	0	0.01116	0.0168274	0.0166466	0.0161218	0.00823053	0	33.0676	35.1753	no change	No	No	No	No
ABCF1	NM_001025091	chr6	30539169	30559309	+	cg26884376	chr6	30539453	284	0.0596272	0.0469265	0.0712122	0.0765459	0.104637	0.106762	0.0580782	0.0881871	0.0536833	33.0676	35.1753	no change	No	No	No	No
ABCF1	NM_001090	chr6	30539169	30559309	+	cg00599401	chr6	30538989	-180	0.0404723	0.049712	0.0696399	0.0675785	0.0564439	0.0657423	0.0735798	0.0643012	0.0642555	0.377575	0.428331	no change	No	No	No	No
ABCF1	NM_001090	chr6	30539169	30559309	+	cg02197677	chr6	30539092	-77	0.00496078	0.0158644	0.00942282	0.0186469	0.0247322	0.0309166	0.0234468	0.0273268	0	0.377575	0.428331	no change	No	No	No	No
ABCF1	NM_001090	chr6	30539169	30559309	+	cg03239591	chr6	30539540	371	0.0412465	0.0413388	0.0508581	0.0609928	0.0441269	0.0922625	0.0620183	0.0645839	0.0486634	0.377575	0.428331	no change	No	No	No	No
ABCF1	NM_001090	chr6	30539169	30559309	+	cg04714201	chr6	30538986	-183	0.0420965	0.0535017	0.0526617	0.0565554	0.0501751	0.0830222	0.0517433	0.0768552	0.0710199	0.377575	0.428331	no change	No	No	No	No
ABCF1	NM_001090	chr6	30539169	30559309	+	cg05385119	chr6	30539063	-106	0.0150349	0.0271424	0.00791389	0.0247366	0.0277616	0.0297599	0.0259834	0.0304327	0.0136592	0.377575	0.428331	no change	No	No	No	No
ABCF1	NM_001090	chr6	30539169	30559309	+	cg05936555	chr6	30539508	339	0.0378033	0.0760161	0.0742115	0.0801284	0.065331	0.0800138	0.060851	0.0790312	0.106299	0.377575	0.428331	no change	No	No	No	No
ABCF1	NM_001090	chr6	30539169	30559309	+	cg06140764	chr6	30539234	65	0.0130216	0.0216043	0.00498978	0.0327173	0.0293934	0.0249924	0.0318712	0.0236033	0.00518495	0.377575	0.428331	no change	No	No	No	No
ABCF1	NM_001090	chr6	30539169	30559309	+	cg06241803	chr6	30538984	-185	0.0437142	0.0375772	0.049676	0.044394	0.0400875	0.0709033	0.052746	0.0487104	0.0388449	0.377575	0.428331	no change	No	No	No	No
ABCF1	NM_001090	chr6	30539169	30559309	+	cg06251929	chr6	30539459	290	0.0321306	0.0180731	0	0.02037	0.0278256	0.0332808	0.022924	0.0254513	0.00109405	0.377575	0.428331	no change	No	No	No	No
ABCF1	NM_001090	chr6	30539169	30559309	+	cg07657521	chr6	30539059	-110	0.0163929	0.0171357	0.00232862	0.0291826	0.0282764	0.0243596	0.0313861	0.0182684	0.0106566	0.377575	0.428331	no change	No	No	No	No
ABCF1	NM_001090	chr6	30539169	30559309	+	cg09502511	chr6	30539237	68	0	0.0152588	0.000648192	0.0208481	0.0223792	0.0298185	0.0272644	0.0154466	0.0104944	0.377575	0.428331	no change	No	No	No	No
ABCF1	NM_001090	chr6	30539169	30559309	+	cg12495593	chr6	30539072	-97	0.00324462	0.0112817	0	0.0218296	0.0252952	0.0139803	0.0179522	0.0183025	0	0.377575	0.428331	no change	No	No	No	No
ABCF1	NM_001090	chr6	30539169	30559309	+	cg16317730	chr6	30539486	317	0.0177866	0.0132265	0	0.0361232	0.0346272	0.0584159	0.0167404	0.0470463	0	0.377575	0.428331	no change	No	No	No	No
ABCF1	NM_001090	chr6	30539169	30559309	+	cg16792604	chr6	30539044	-125	0	0.0103961	0.00240165	0.0141647	0.00793544	0.0171722	0.0223576	0.0113757	0.00626475	0.377575	0.428331	no change	No	No	No	No
ABCF1	NM_001090	chr6	30539169	30559309	+	cg17753711	chr6	30539066	-103	0	0.0173499	0	0.0196745	0.0110793	0.0259539	0.0234347	0.0177326	0	0.377575	0.428331	no change	No	No	No	No
ABCF1	NM_001090	chr6	30539169	30559309	+	cg20738959	chr6	30539641	472	0.114131	0.0631868	0.00493972	0.126194	0.0471438	0.128356	0.0877093	0.159592	0.0868027	0.377575	0.428331	no change	No	No	No	No
ABCF1	NM_001090	chr6	30539169	30559309	+	cg21227785	chr6	30539077	-92	0.0623691	0.0746152	0.0693926	0.0817938	0.0792508	0.0913784	0.0793674	0.088955	0.06269	0.377575	0.428331	no change	No	No	No	No
ABCF1	NM_001090	chr6	30539169	30559309	+	cg22643189	chr6	30539868	699	0.0812504	0.249995	0.178536	0.190408	0.160336	0.109456	0.12821	0.215694	0.251957	0.377575	0.428331	no change	No	No	No	No
ABCF1	NM_001090	chr6	30539169	30559309	+	cg23657870	chr6	30539005	-164	0.00543688	0.0158205	0	0.01116	0.0168274	0.0166466	0.0161218	0.00823053	0	0.377575	0.428331	no change	No	No	No	No
ABCF1	NM_001090	chr6	30539169	30559309	+	cg26884376	chr6	30539453	284	0.0596272	0.0469265	0.0712122	0.0765459	0.104637	0.106762	0.0580782	0.0881871	0.0536833	0.377575	0.428331	no change	No	No	No	No
ABCF2	NM_005692	chr7	150904922	150924317	-	cg03040746	chr7	150924354	-37	0.0174958	0.0292809	0.00894358	0.0209964	0.0352323	0.0234529	0.0222732	0.0348358	0.00850631	14.4745	17.7567	no change	No	No	No	No
ABCF2	NM_005692	chr7	150904922	150924317	-	cg06097977	chr7	150924442	-125	0.0743281	0.0789087	0.0805875	0.105839	0.0851924	0.153912	0.102635	0.0936471	0.0829762	14.4745	17.7567	no change	No	No	No	No
ABCF2	NM_005692	chr7	150904922	150924317	-	cg06386408	chr7	150924450	-133	0.0415979	0.0536459	0.035953	0.0492015	0.0536771	0.0321694	0.067269	0.0605374	0.0433127	14.4745	17.7567	no change	No	No	No	No
ABCF2	NM_005692	chr7	150904922	150924317	-	cg07038617	chr7	150924392	-75	0.0655021	0.0658795	0.0859667	0.106654	0.0888041	0.122227	0.101392	0.112781	0.0971877	14.4745	17.7567	no change	No	No	No	No
ABCF2	NM_005692	chr7	150904922	150924317	-	cg09727531	chr7	150924053	264	0.0152953	0.00847682	0	0.01545	0.0358772	0.0301824	0.0460992	0.036144	0.000385916	14.4745	17.7567	no change	No	No	No	No
ABCF2	NM_005692	chr7	150904922	150924317	-	cg10436877	chr7	150924351	-34	0.0992718	0.0194821	0.0108596	0.130888	0.165005	0.183943	0.142667	0.134566	0.00289162	14.4745	17.7567	no change	No	No	No	No
ABCF2	NM_005692	chr7	150904922	150924317	-	cg11451230	chr7	150924356	-39	0.050023	0.058005	0.0705908	0.0808118	0.0794448	0.115232	0.0850704	0.0915882	0.0726277	14.4745	17.7567	no change	No	No	No	No
ABCF2	NM_005692	chr7	150904922	150924317	-	cg17825100	chr7	150924409	-92	0.0626135	0.0586038	0.0663003	0.0904529	0.0735591	0.112366	0.081006	0.0702713	0.0643119	14.4745	17.7567	no change	No	No	No	No
ABCF2	NM_005692	chr7	150904922	150924317	-	cg19529696	chr7	150924444	-127	0.0079559	0.0243497	0.011158	0.0157659	0.0195027	0.0161878	0.0302424	0.022999	0.00809247	14.4745	17.7567	no change	No	No	No	No
ABCF2	NM_005692	chr7	150904922	150924317	-	cg25404069	chr7	150924520	-203	0.00798358	0.012144	0.00391573	0.0126468	0.0159075	0.0190002	0.0194443	0.0108998	0.00244176	14.4745	17.7567	no change	No	No	No	No
ABCF2	NM_005692	chr7	150904922	150924317	-	cg25981124	chr7	150924273	44	0.0164811	0.0267099	0.0174499	0.0287688	0.0191416	0.0163475	0.0155845	0.0302815	0.0134272	14.4745	17.7567	no change	No	No	No	No
ABCF2	NM_007189	chr7	150909575	150924317	-	cg03040746	chr7	150924354	-37	0.0174958	0.0292809	0.00894358	0.0209964	0.0352323	0.0234529	0.0222732	0.0348358	0.00850631	4.92402	5.90748	no change	No	No	No	No
ABCF2	NM_007189	chr7	150909575	150924317	-	cg06097977	chr7	150924442	-125	0.0743281	0.0789087	0.0805875	0.105839	0.0851924	0.153912	0.102635	0.0936471	0.0829762	4.92402	5.90748	no change	No	No	No	No
ABCF2	NM_007189	chr7	150909575	150924317	-	cg06386408	chr7	150924450	-133	0.0415979	0.0536459	0.035953	0.0492015	0.0536771	0.0321694	0.067269	0.0605374	0.0433127	4.92402	5.90748	no change	No	No	No	No
ABCF2	NM_007189	chr7	150909575	150924317	-	cg07038617	chr7	150924392	-75	0.0655021	0.0658795	0.0859667	0.106654	0.0888041	0.122227	0.101392	0.112781	0.0971877	4.92402	5.90748	no change	No	No	No	No
ABCF2	NM_007189	chr7	150909575	150924317	-	cg09727531	chr7	150924053	264	0.0152953	0.00847682	0	0.01545	0.0358772	0.0301824	0.0460992	0.036144	0.000385916	4.92402	5.90748	no change	No	No	No	No
ABCF2	NM_007189	chr7	150909575	150924317	-	cg10436877	chr7	150924351	-34	0.0992718	0.0194821	0.0108596	0.130888	0.165005	0.183943	0.142667	0.134566	0.00289162	4.92402	5.90748	no change	No	No	No	No
ABCF2	NM_007189	chr7	150909575	150924317	-	cg11451230	chr7	150924356	-39	0.050023	0.058005	0.0705908	0.0808118	0.0794448	0.115232	0.0850704	0.0915882	0.0726277	4.92402	5.90748	no change	No	No	No	No
ABCF2	NM_007189	chr7	150909575	150924317	-	cg17825100	chr7	150924409	-92	0.0626135	0.0586038	0.0663003	0.0904529	0.0735591	0.112366	0.081006	0.0702713	0.0643119	4.92402	5.90748	no change	No	No	No	No
ABCF2	NM_007189	chr7	150909575	150924317	-	cg19529696	chr7	150924444	-127	0.0079559	0.0243497	0.011158	0.0157659	0.0195027	0.0161878	0.0302424	0.022999	0.00809247	4.92402	5.90748	no change	No	No	No	No
ABCF2	NM_007189	chr7	150909575	150924317	-	cg25404069	chr7	150924520	-203	0.00798358	0.012144	0.00391573	0.0126468	0.0159075	0.0190002	0.0194443	0.0108998	0.00244176	4.92402	5.90748	no change	No	No	No	No
ABCF2	NM_007189	chr7	150909575	150924317	-	cg25981124	chr7	150924273	44	0.0164811	0.0267099	0.0174499	0.0287688	0.0191416	0.0163475	0.0155845	0.0302815	0.0134272	4.92402	5.90748	no change	No	No	No	No
ABCF3	NM_018358	chr3	183903862	183911795	+	cg06686306	chr3	183903782	-80	0	0.00214692	0.00646683	0.0195995	0.0105725	0.0131286	0.0150943	0.0132662	0.00252675	22.5252	22.1434	no change	No	No	No	No
ABCF3	NM_018358	chr3	183903862	183911795	+	cg08503002	chr3	183903768	-94	0.0633143	0.058808	0.0693418	0.0946639	0.0792262	0.093408	0.0820546	0.0933359	0.0683258	22.5252	22.1434	no change	No	No	No	No
ABCF3	NM_018358	chr3	183903862	183911795	+	cg10877294	chr3	183904410	548	0.0502802	0.0843927	0.0509324	0.080492	0.0740132	0.07872	0.0613795	0.0864615	0.0479931	22.5252	22.1434	no change	No	No	No	No
ABCF3	NM_018358	chr3	183903862	183911795	+	cg13436085	chr3	183904316	454	0.0230409	0.0579733	0.0445484	0.0384609	0.0436726	0.0690416	0.0514188	0.0421294	0.0476241	22.5252	22.1434	no change	No	No	No	No
ABCF3	NM_018358	chr3	183903862	183911795	+	cg13465462	chr3	183903780	-82	0.0311448	0.0742173	0.0722867	0.096107	0.0807894	0.108007	0.0973091	0.104212	0.0825021	22.5252	22.1434	no change	No	No	No	No
ABCF3	NM_018358	chr3	183903862	183911795	+	cg20136444	chr3	183903974	112	0.00782312	0.00613948	0.00556212	0.0154732	0.0146126	0.0172891	0.0344234	0.016139	0.00297382	22.5252	22.1434	no change	No	No	No	No
ABCF3	NM_018358	chr3	183903862	183911795	+	cg22469836	chr3	183903713	-149	0.0353723	0.0440596	0.0412199	0.045728	0.0453798	0.0664712	0.0540836	0.0598059	0.0455341	22.5252	22.1434	no change	No	No	No	No
ABCF3	NM_018358	chr3	183903862	183911795	+	cg27220130	chr3	183903797	-65	0.00996222	0.0360996	0.00581084	0.0266742	0.0269308	0.0230893	0.025421	0.0174191	0.0199812	22.5252	22.1434	no change	No	No	No	No
ABCG1	NM_004915	chr21	43639266	43717354	+	cg01289965	chr21	43639928	662	0.00366792	0.106671	0.00818114	0.0745359	0.0175435	0.0645144	0.0228354	0.0185994	0.0308068	11.1491	23.4885	upregulated	No	No	No	No
ABCG1	NM_004915	chr21	43639266	43717354	+	cg02241241	chr21	43639091	-175	0.0646191	0.079035	0.0430579	0.158719	0.0518282	0.0925492	0.0788879	0.0955141	0.05138	11.1491	23.4885	upregulated	No	No	No	No
ABCG1	NM_004915	chr21	43639266	43717354	+	cg02473680	chr21	43639067	-199	0.00894788	0.0206548	0.0133126	0.175776	0.0189942	0.0581872	0.0120969	0.0291398	0.0151555	11.1491	23.4885	upregulated	No	No	No	No
ABCG1	NM_004915	chr21	43639266	43717354	+	cg05441651	chr21	43639061	-205	0.0172098	0.0353723	0.055076	0.188361	0.0315229	0.0603593	0.0368499	0.0474545	0.044415	11.1491	23.4885	upregulated	No	No	No	No
ABCG1	NM_004915	chr21	43639266	43717354	+	cg05639842	chr21	43639440	174	0.0664516	0.096045	0.07382	0.113887	0.0795882	0.128443	0.0975784	0.101245	0.0755816	11.1491	23.4885	upregulated	No	No	No	No
ABCG1	NM_004915	chr21	43639266	43717354	+	cg06030219	chr21	43639122	-144	0.00065107	0.00250858	0	0.0253486	0.0143198	0.0452337	0.032232	0.0161152	0	11.1491	23.4885	upregulated	No	No	No	No
ABCG1	NM_004915	chr21	43639266	43717354	+	cg07875759	chr21	43639080	-186	0.0114931	0.0459529	0.0219184	0.0863325	0.0340475	0.0356094	0.0324988	0.0430831	0.0280431	11.1491	23.4885	upregulated	No	No	No	No
ABCG1	NM_004915	chr21	43639266	43717354	+	cg21410080	chr21	43639862	596	0.00589297	0.0572994	0.00842976	0.219916	0.019018	0.0337123	0.0337933	0.0349255	0.00438939	11.1491	23.4885	upregulated	No	No	No	No
ABCG1	NM_004915	chr21	43639266	43717354	+	cg26519745	chr21	43639879	613	0.105642	0.112391	0.057839	0.24581	0.0699405	0.128384	0.079192	0.103355	0.0611902	11.1491	23.4885	upregulated	No	No	No	No
ABCG1	NM_004915	chr21	43639266	43717354	+	cg26767954	chr21	43638975	-291	0.0816373	0.134375	0.0253077	0.341348	0.0585433	0.0485605	0.0577899	0.0458742	0.0344864	11.1491	23.4885	upregulated	No	No	No	No
ABCG1	NM_004915	chr21	43639266	43717354	+	cg26768067	chr21	43639119	-147	0.0269116	0.0200312	0.0164388	0.0330196	0.017892	0.0232969	0.0267571	0.0236427	0.0242664	11.1491	23.4885	upregulated	No	No	No	No
ABCG1	NM_016818	chr21	43639266	43717354	+	cg01289965	chr21	43639928	662	0.00366792	0.106671	0.00818114	0.0745359	0.0175435	0.0645144	0.0228354	0.0185994	0.0308068	18.4568	16.173	no change	No	No	No	No
ABCG1	NM_016818	chr21	43639266	43717354	+	cg02241241	chr21	43639091	-175	0.0646191	0.079035	0.0430579	0.158719	0.0518282	0.0925492	0.0788879	0.0955141	0.05138	18.4568	16.173	no change	No	No	No	No
ABCG1	NM_016818	chr21	43639266	43717354	+	cg02473680	chr21	43639067	-199	0.00894788	0.0206548	0.0133126	0.175776	0.0189942	0.0581872	0.0120969	0.0291398	0.0151555	18.4568	16.173	no change	No	No	No	No
ABCG1	NM_016818	chr21	43639266	43717354	+	cg05441651	chr21	43639061	-205	0.0172098	0.0353723	0.055076	0.188361	0.0315229	0.0603593	0.0368499	0.0474545	0.044415	18.4568	16.173	no change	No	No	No	No
ABCG1	NM_016818	chr21	43639266	43717354	+	cg05639842	chr21	43639440	174	0.0664516	0.096045	0.07382	0.113887	0.0795882	0.128443	0.0975784	0.101245	0.0755816	18.4568	16.173	no change	No	No	No	No
ABCG1	NM_016818	chr21	43639266	43717354	+	cg06030219	chr21	43639122	-144	0.00065107	0.00250858	0	0.0253486	0.0143198	0.0452337	0.032232	0.0161152	0	18.4568	16.173	no change	No	No	No	No
ABCG1	NM_016818	chr21	43639266	43717354	+	cg07875759	chr21	43639080	-186	0.0114931	0.0459529	0.0219184	0.0863325	0.0340475	0.0356094	0.0324988	0.0430831	0.0280431	18.4568	16.173	no change	No	No	No	No
ABCG1	NM_016818	chr21	43639266	43717354	+	cg21410080	chr21	43639862	596	0.00589297	0.0572994	0.00842976	0.219916	0.019018	0.0337123	0.0337933	0.0349255	0.00438939	18.4568	16.173	no change	No	No	No	No
ABCG1	NM_016818	chr21	43639266	43717354	+	cg26519745	chr21	43639879	613	0.105642	0.112391	0.057839	0.24581	0.0699405	0.128384	0.079192	0.103355	0.0611902	18.4568	16.173	no change	No	No	No	No
ABCG1	NM_016818	chr21	43639266	43717354	+	cg26767954	chr21	43638975	-291	0.0816373	0.134375	0.0253077	0.341348	0.0585433	0.0485605	0.0577899	0.0458742	0.0344864	18.4568	16.173	no change	No	No	No	No
ABCG1	NM_016818	chr21	43639266	43717354	+	cg26768067	chr21	43639119	-147	0.0269116	0.0200312	0.0164388	0.0330196	0.017892	0.0232969	0.0267571	0.0236427	0.0242664	18.4568	16.173	no change	No	No	No	No
ABCG1	NM_207174	chr21	43640007	43717354	+	cg01289965	chr21	43639928	-79	0.00366792	0.106671	0.00818114	0.0745359	0.0175435	0.0645144	0.0228354	0.0185994	0.0308068	4.03029	9.6538	upregulated	No	No	No	No
ABCG1	NM_207174	chr21	43640007	43717354	+	cg16068063	chr21	43640131	124	0.0363961	0.0656829	0.045636	0.181282	0.0577335	0.130061	0.0490964	0.0756073	0.0448143	4.03029	9.6538	upregulated	No	No	No	No
ABCG1	NM_207174	chr21	43640007	43717354	+	cg21410080	chr21	43639862	-145	0.00589297	0.0572994	0.00842976	0.219916	0.019018	0.0337123	0.0337933	0.0349255	0.00438939	4.03029	9.6538	upregulated	No	No	No	No
ABCG1	NM_207174	chr21	43640007	43717354	+	cg26519745	chr21	43639879	-128	0.105642	0.112391	0.057839	0.24581	0.0699405	0.128384	0.079192	0.103355	0.0611902	4.03029	9.6538	upregulated	No	No	No	No
ABCG2	NM_004827	chr4	89011415	89080011	-	cg01263075	chr4	89080199	-188	0.0783622	0.0638626	0.0635883	0.0793598	0.0774552	0.0886853	0.0786103	0.0952786	0.0742383	0.0860743	4.65393e-05	no change	No	No	No	No
ABCG2	NM_004827	chr4	89011415	89080011	-	cg02196227	chr4	89080292	-281	0.0827015	0.0855909	0.0722523	0.087471	0.0927231	0.110459	0.0886451	0.0879675	0.0793027	0.0860743	4.65393e-05	no change	No	No	No	No
ABCG2	NM_004827	chr4	89011415	89080011	-	cg03415858	chr4	89080013	-2	0.0299718	0.0640082	0.0338672	0.0482848	0.0456357	0.0669728	0.0448918	0.0761205	0.0322958	0.0860743	4.65393e-05	no change	No	No	No	No
ABCG2	NM_004827	chr4	89011415	89080011	-	cg22031336	chr4	89079809	202	0.00163573	0.00514967	0.00303857	0.0158818	0.0338094	0.0307836	0.0120017	0.0127749	0	0.0860743	4.65393e-05	no change	No	No	No	No
ABCG2	NM_004827	chr4	89011415	89080011	-	cg24207176	chr4	89079587	424	0.0607812	0.0848854	0.0608056	0.144884	0.0966733	0.367449	0.103118	0.110412	0.109633	0.0860743	4.65393e-05	no change	No	No	No	No
ABCG2	NM_004827	chr4	89011415	89080011	-	cg25295218	chr4	89080179	-168	0.00769826	0.0188808	0.0041438	0.0203588	0.0203745	0.0241286	0.0274245	0.0169635	0.00616254	0.0860743	4.65393e-05	no change	No	No	No	No
ABCG2	NM_004827	chr4	89011415	89080011	-	cg26489994	chr4	89080191	-180	0.0157456	0.0187893	0.0218456	0.0299759	0.0310816	0.0317513	0.0551138	0.0151926	0.0266625	0.0860743	4.65393e-05	no change	No	No	No	No
ABCG2	NM_004827	chr4	89011415	89080011	-	cg27493371	chr4	89080220	-209	0.120293	0.176372	0.119893	0.14253	0.139188	0.145961	0.127062	0.169298	0.141805	0.0860743	4.65393e-05	no change	No	No	No	No
ABCG4	NM_001142505	chr11	119020298	119033374	+	cg02341038	chr11	119020138	-160	0	0.0103672	0.00574046	0.0252363	0.012814	0.0123887	0.0364488	0.0159297	0.00880732	0.023318	0.0872908	no change	No	No	No	No
ABCG4	NM_001142505	chr11	119020298	119033374	+	cg04793272	chr11	119020941	643	0.643775	0.245765	0.268896	0.589236	0.573032	0.683595	0.516518	0.608507	0.565203	0.023318	0.0872908	no change	No	No	No	No
ABCG4	NM_001142505	chr11	119020298	119033374	+	cg09518742	chr11	119020115	-183	0.00480467	0.035153	0.0168875	0.0462896	0.0231624	0.0231274	0.0207406	0.0309501	0.0195796	0.023318	0.0872908	no change	No	No	No	No
ABCG4	NM_001142505	chr11	119020298	119033374	+	cg10024063	chr11	119020486	188	0.0874893	0.0802671	0.0818987	0.156422	0.178441	0.188287	0.122924	0.161321	0.122707	0.023318	0.0872908	no change	No	No	No	No
ABCG4	NM_001142505	chr11	119020298	119033374	+	cg12587386	chr11	119020099	-199	0.0174329	0.0106046	0.00258063	0.0317048	0.039803	0.0421258	0.0276863	0.0262703	0.00354465	0.023318	0.0872908	no change	No	No	No	No
ABCG4	NM_001142505	chr11	119020298	119033374	+	cg13063614	chr11	119020779	481	0.750642	0.135911	0.176316	0.484723	0.472384	0.671414	0.442403	0.499054	0.429196	0.023318	0.0872908	no change	No	No	No	No
ABCG4	NM_001142505	chr11	119020298	119033374	+	cg19844581	chr11	119020147	-151	0	0.00787567	0	0.0232179	0.00749754	0.0143548	0.0116025	0.0180105	0.00537521	0.023318	0.0872908	no change	No	No	No	No
ABCG4	NM_001142505	chr11	119020298	119033374	+	cg25033139	chr11	119020122	-176	0.0130799	0.017871	0.0114743	0.0298113	0.0296108	0.0328143	0.0239351	0.0194257	0	0.023318	0.0872908	no change	No	No	No	No
ABCG4	NM_001142505	chr11	119020298	119033374	+	cg25223263	chr11	119020168	-130	0.0499957	0.214385	0.164349	0.159089	0.0774974	0.104154	0.0825527	0.166743	0.16075	0.023318	0.0872908	no change	No	No	No	No
ABCG4	NM_022169	chr11	119019749	119033374	+	cg02341038	chr11	119020138	389	0	0.0103672	0.00574046	0.0252363	0.012814	0.0123887	0.0364488	0.0159297	0.00880732	0.0435959	3.56882e-05	no change	No	No	No	No
ABCG4	NM_022169	chr11	119019749	119033374	+	cg04410834	chr11	119019845	96	0.0528844	0.0678202	0.0665649	0.0971301	0.0781159	0.0993702	0.0783982	0.0788927	0.0805582	0.0435959	3.56882e-05	no change	No	No	No	No
ABCG4	NM_022169	chr11	119019749	119033374	+	cg09518742	chr11	119020115	366	0.00480467	0.035153	0.0168875	0.0462896	0.0231624	0.0231274	0.0207406	0.0309501	0.0195796	0.0435959	3.56882e-05	no change	No	No	No	No
ABCG4	NM_022169	chr11	119019749	119033374	+	cg12587386	chr11	119020099	350	0.0174329	0.0106046	0.00258063	0.0317048	0.039803	0.0421258	0.0276863	0.0262703	0.00354465	0.0435959	3.56882e-05	no change	No	No	No	No
ABCG4	NM_022169	chr11	119019749	119033374	+	cg19844581	chr11	119020147	398	0	0.00787567	0	0.0232179	0.00749754	0.0143548	0.0116025	0.0180105	0.00537521	0.0435959	3.56882e-05	no change	No	No	No	No
ABCG4	NM_022169	chr11	119019749	119033374	+	cg25033139	chr11	119020122	373	0.0130799	0.017871	0.0114743	0.0298113	0.0296108	0.0328143	0.0239351	0.0194257	0	0.0435959	3.56882e-05	no change	No	No	No	No
ABCG4	NM_022169	chr11	119019749	119033374	+	cg25223263	chr11	119020168	419	0.0499957	0.214385	0.164349	0.159089	0.0774974	0.104154	0.0825527	0.166743	0.16075	0.0435959	3.56882e-05	no change	No	No	No	No
ABHD1	NM_032604	chr2	27346656	27353680	+	cg03315230	chr2	27346938	282	0.55365	0.588814	0.515241	0.521987	0.543812	0.442452	0.558981	0.661679	0.759379	0.0574352	0.0346956	no change	No	No	No	No
ABHD1	NM_032604	chr2	27346656	27353680	+	cg06829893	chr2	27346593	-63	0.0123896	0.0396084	0.017983	0.0460698	0.033038	0.0410748	0.0270264	0.0312314	0.0214522	0.0574352	0.0346956	no change	No	No	No	No
ABHD1	NM_032604	chr2	27346656	27353680	+	cg11845159	chr2	27346591	-65	0.00687789	0.01342	0.00421225	0.0348185	0.0134769	0.0235665	0.0183757	0.0148164	0.00329744	0.0574352	0.0346956	no change	No	No	No	No
ABHD1	NM_032604	chr2	27346656	27353680	+	cg20353465	chr2	27346528	-128	0.0327315	0.123982	0.048788	0.0722616	0.0572012	0.0753867	0.0386554	0.0614276	0.0395145	0.0574352	0.0346956	no change	No	No	No	No
ABHD1	NM_032604	chr2	27346656	27353680	+	cg21560413	chr2	27346765	109	0.0793822	0.131065	0.0919901	0.111787	0.101016	0.159118	0.118223	0.10575	0.0954939	0.0574352	0.0346956	no change	No	No	No	No
ABHD1	NM_032604	chr2	27346656	27353680	+	cg26945050	chr2	27346434	-222	0.0287493	0.315021	0.0154841	0.0609788	0.0346907	0.0927679	0.0707935	0.054039	0.0154438	0.0574352	0.0346956	no change	No	No	No	No
ABHD10	NM_018394	chr3	111697827	111712210	+	cg00569620	chr3	111697653	-174	0.0667829	0.0492521	0.0811199	0.0831654	0.0766272	0.0855214	0.0719295	0.0914686	0.091493	11.9192	6.33865	downregulated	No	No	Yes	No
ABHD10	NM_018394	chr3	111697827	111712210	+	cg08109969	chr3	111697754	-73	0.0137012	0.0264646	0.018621	0.0297494	0.0198195	0.0364098	0.0298194	0.0378747	0.0134223	11.9192	6.33865	downregulated	No	No	Yes	No
ABHD10	NM_018394	chr3	111697827	111712210	+	cg08979515	chr3	111697575	-252	0.054323	0.182689	0.103299	0.107277	0.433664	0.118205	0.359406	0.246016	0.889006	11.9192	6.33865	downregulated	No	No	Yes	No
ABHD10	NM_018394	chr3	111697827	111712210	+	cg10672681	chr3	111697537	-290	0.0946584	0.331131	0.25135	0.231811	0.704894	0.219026	0.562676	0.568027	0.808709	11.9192	6.33865	downregulated	No	No	Yes	No
ABHD10	NM_018394	chr3	111697827	111712210	+	cg13422008	chr3	111697794	-33	0.0406821	0.0675606	0.0721073	0.0572233	0.0568986	0.0876758	0.0858789	0.065101	0.065384	11.9192	6.33865	downregulated	No	No	Yes	No
ABHD10	NM_018394	chr3	111697827	111712210	+	cg15059162	chr3	111697892	65	0.00773292	0.0115092	0	0.0246268	0.0156711	0.0486515	0.0173217	0.0244571	0	11.9192	6.33865	downregulated	No	No	Yes	No
ABHD10	NM_018394	chr3	111697827	111712210	+	cg15684481	chr3	111698265	438	0	0.0512128	0.0292993	0.100136	0.0999178	0.0754145	0.0824072	0.0689939	0.0367209	11.9192	6.33865	downregulated	No	No	Yes	No
ABHD10	NM_018394	chr3	111697827	111712210	+	cg19947061	chr3	111697672	-155	0.0408097	0.0580316	0.0741574	0.0731214	0.0565335	0.0748537	0.0668835	0.091737	0.0649802	11.9192	6.33865	downregulated	No	No	Yes	No
ABHD10	NM_018394	chr3	111697827	111712210	+	cg21675030	chr3	111697974	147	0.0597109	0.0562017	0.0707229	0.0809636	0.0775256	0.129223	0.10208	0.0807807	0.0659359	11.9192	6.33865	downregulated	No	No	Yes	No
ABHD10	NM_018394	chr3	111697827	111712210	+	cg23490715	chr3	111697816	-11	0.0418637	0.0528859	0.0563595	0.0540096	0.0551556	0.0581752	0.0637914	0.0771951	0.0607861	11.9192	6.33865	downregulated	No	No	Yes	No
ABHD10	NM_018394	chr3	111697827	111712210	+	cg24631360	chr3	111698088	261	0	0.0294686	0	0.0284955	0.0215576	0.0209336	0.0187444	0.0137693	0.00698541	11.9192	6.33865	downregulated	No	No	Yes	No
ABHD10	NM_018394	chr3	111697827	111712210	+	cg27279460	chr3	111697713	-114	0	0.00428509	0.00689517	0.0206845	0.0257634	0.0493194	0.031495	0.0232584	0.000276067	11.9192	6.33865	downregulated	No	No	Yes	No
ABHD11	NM_001145364	chr7	73150424	73153184	-	cg11525834	chr7	73153318	-134	0.119636	0.168113	0.10566	0.0857288	0.108373	0.123605	0.165484	0.140427	0.140409	2.98708	2.07925	no change	No	No	No	No
ABHD11	NM_001145364	chr7	73150424	73153184	-	cg14534967	chr7	73153139	45	0.0735508	0.0706652	0.061883	0.0857238	0.0712007	0.122041	0.0765776	0.0808468	0.0697662	2.98708	2.07925	no change	No	No	No	No
ABHD11	NM_001145364	chr7	73150424	73153184	-	cg18330727	chr7	73152662	522	0.0613976	0.0854643	0.0519547	0.0900352	0.0723977	0.117871	0.0772876	0.0846421	0.0558471	2.98708	2.07925	no change	No	No	No	No
ABHD11	NM_001145364	chr7	73150424	73153184	-	cg19714762	chr7	73153162	22	0.00567108	0.0180884	0.00318512	0.0387234	0.0431176	0.0409125	0.0299996	0.0357075	0	2.98708	2.07925	no change	No	No	No	No
ABHD11	NM_001145364	chr7	73150424	73153184	-	cg27303983	chr7	73153259	-75	0.0098066	0.0369511	0.0338913	0.0495165	0.0431719	0.0470376	0.0328126	0.0445621	0.0130393	2.98708	2.07925	no change	No	No	No	No
ABHD11	NM_148912	chr7	73150426	73153184	-	cg11525834	chr7	73153318	-134	0.119636	0.168113	0.10566	0.0857288	0.108373	0.123605	0.165484	0.140427	0.140409	0.0545696	0.0141457	no change	No	No	No	No
ABHD11	NM_148912	chr7	73150426	73153184	-	cg14534967	chr7	73153139	45	0.0735508	0.0706652	0.061883	0.0857238	0.0712007	0.122041	0.0765776	0.0808468	0.0697662	0.0545696	0.0141457	no change	No	No	No	No
ABHD11	NM_148912	chr7	73150426	73153184	-	cg18330727	chr7	73152662	522	0.0613976	0.0854643	0.0519547	0.0900352	0.0723977	0.117871	0.0772876	0.0846421	0.0558471	0.0545696	0.0141457	no change	No	No	No	No
ABHD11	NM_148912	chr7	73150426	73153184	-	cg19714762	chr7	73153162	22	0.00567108	0.0180884	0.00318512	0.0387234	0.0431176	0.0409125	0.0299996	0.0357075	0	0.0545696	0.0141457	no change	No	No	No	No
ABHD11	NM_148912	chr7	73150426	73153184	-	cg27303983	chr7	73153259	-75	0.0098066	0.0369511	0.0338913	0.0495165	0.0431719	0.0470376	0.0328126	0.0445621	0.0130393	0.0545696	0.0141457	no change	No	No	No	No
ABHD11	NM_148913	chr7	73150426	73153184	-	cg11525834	chr7	73153318	-134	0.119636	0.168113	0.10566	0.0857288	0.108373	0.123605	0.165484	0.140427	0.140409	0.983054	0	downregulated	No	No	No	No
ABHD11	NM_148913	chr7	73150426	73153184	-	cg14534967	chr7	73153139	45	0.0735508	0.0706652	0.061883	0.0857238	0.0712007	0.122041	0.0765776	0.0808468	0.0697662	0.983054	0	downregulated	No	No	No	No
ABHD11	NM_148913	chr7	73150426	73153184	-	cg18330727	chr7	73152662	522	0.0613976	0.0854643	0.0519547	0.0900352	0.0723977	0.117871	0.0772876	0.0846421	0.0558471	0.983054	0	downregulated	No	No	No	No
ABHD11	NM_148913	chr7	73150426	73153184	-	cg19714762	chr7	73153162	22	0.00567108	0.0180884	0.00318512	0.0387234	0.0431176	0.0409125	0.0299996	0.0357075	0	0.983054	0	downregulated	No	No	No	No
ABHD11	NM_148913	chr7	73150426	73153184	-	cg27303983	chr7	73153259	-75	0.0098066	0.0369511	0.0338913	0.0495165	0.0431719	0.0470376	0.0328126	0.0445621	0.0130393	0.983054	0	downregulated	No	No	No	No
ABHD11	NR_026910	chr7	73150426	73153184	-	cg11525834	chr7	73153318	-134	0.119636	0.168113	0.10566	0.0857288	0.108373	0.123605	0.165484	0.140427	0.140409	0.0509616	2.02155	upregulated	No	No	No	No
ABHD11	NR_026910	chr7	73150426	73153184	-	cg14534967	chr7	73153139	45	0.0735508	0.0706652	0.061883	0.0857238	0.0712007	0.122041	0.0765776	0.0808468	0.0697662	0.0509616	2.02155	upregulated	No	No	No	No
ABHD11	NR_026910	chr7	73150426	73153184	-	cg18330727	chr7	73152662	522	0.0613976	0.0854643	0.0519547	0.0900352	0.0723977	0.117871	0.0772876	0.0846421	0.0558471	0.0509616	2.02155	upregulated	No	No	No	No
ABHD11	NR_026910	chr7	73150426	73153184	-	cg19714762	chr7	73153162	22	0.00567108	0.0180884	0.00318512	0.0387234	0.0431176	0.0409125	0.0299996	0.0357075	0	0.0509616	2.02155	upregulated	No	No	No	No
ABHD11	NR_026910	chr7	73150426	73153184	-	cg27303983	chr7	73153259	-75	0.0098066	0.0369511	0.0338913	0.0495165	0.0431719	0.0470376	0.0328126	0.0445621	0.0130393	0.0509616	2.02155	upregulated	No	No	No	No
ABHD11	NR_026912	chr7	73150426	73153190	-	cg11525834	chr7	73153318	-128	0.119636	0.168113	0.10566	0.0857288	0.108373	0.123605	0.165484	0.140427	0.140409	1.04704	0.415046	no change	No	No	No	No
ABHD11	NR_026912	chr7	73150426	73153190	-	cg14534967	chr7	73153139	51	0.0735508	0.0706652	0.061883	0.0857238	0.0712007	0.122041	0.0765776	0.0808468	0.0697662	1.04704	0.415046	no change	No	No	No	No
ABHD11	NR_026912	chr7	73150426	73153190	-	cg18330727	chr7	73152662	528	0.0613976	0.0854643	0.0519547	0.0900352	0.0723977	0.117871	0.0772876	0.0846421	0.0558471	1.04704	0.415046	no change	No	No	No	No
ABHD11	NR_026912	chr7	73150426	73153190	-	cg19714762	chr7	73153162	28	0.00567108	0.0180884	0.00318512	0.0387234	0.0431176	0.0409125	0.0299996	0.0357075	0	1.04704	0.415046	no change	No	No	No	No
ABHD11	NR_026912	chr7	73150426	73153190	-	cg27303983	chr7	73153259	-69	0.0098066	0.0369511	0.0338913	0.0495165	0.0431719	0.0470376	0.0328126	0.0445621	0.0130393	1.04704	0.415046	no change	No	No	No	No
ABHD12	NM_001042472	chr20	25280833	25371618	-	cg01877301	chr20	25371700	-82	0.0630459	0.100011	0.0691116	0.0642432	0.0614064	0.0948963	0.0769135	0.0866907	0.067119	25.8556	30.4982	no change	No	No	No	No
ABHD12	NM_001042472	chr20	25280833	25371618	-	cg12533599	chr20	25371665	-47	0.0106954	0.0338489	0.0285175	0.0305535	0.032038	0.0357196	0.0312639	0.0384749	0.0112222	25.8556	30.4982	no change	No	No	No	No
ABHD12	NM_001042472	chr20	25280833	25371618	-	cg13407422	chr20	25371439	179	0.0254811	0.0285064	0.00690695	0.0322798	0.0392613	0.0329458	0.0318005	0.0280341	0.00242316	25.8556	30.4982	no change	No	No	No	No
ABHD12	NM_001042472	chr20	25280833	25371618	-	cg16340516	chr20	25371408	210	0.00691194	0.00999082	0.00370282	0.0178919	0.0149833	0.0140232	0.0217731	0.0137954	0	25.8556	30.4982	no change	No	No	No	No
ABHD12	NM_001042472	chr20	25280833	25371618	-	cg17351116	chr20	25371719	-101	0.0810958	0.086243	0.0764718	0.123784	0.103407	0.161977	0.11313	0.111477	0.0966447	25.8556	30.4982	no change	No	No	No	No
ABHD12	NM_001042472	chr20	25280833	25371618	-	cg19434221	chr20	25371822	-204	0.0474456	0.0309066	0.0354481	0.0368226	0.0499297	0.103065	0.0477444	0.0505345	0.0318782	25.8556	30.4982	no change	No	No	No	No
ABHD12	NM_001042472	chr20	25280833	25371618	-	cg21325232	chr20	25371667	-49	0.0981529	0.0617165	0.0706172	0.103271	0.0871771	0.140005	0.0909533	0.106565	0.0683356	25.8556	30.4982	no change	No	No	No	No
ABHD12	NM_001042472	chr20	25280833	25371618	-	cg21602768	chr20	25371852	-234	0.0262835	0.0792914	0.0435898	0.0892103	0.0911897	0.0979084	0.0848502	0.103001	0.063551	25.8556	30.4982	no change	No	No	No	No
ABHD12	NM_015600	chr20	25275378	25371618	-	cg01877301	chr20	25371700	-82	0.0630459	0.100011	0.0691116	0.0642432	0.0614064	0.0948963	0.0769135	0.0866907	0.067119	2.63599	2.88417	no change	No	No	No	No
ABHD12	NM_015600	chr20	25275378	25371618	-	cg12533599	chr20	25371665	-47	0.0106954	0.0338489	0.0285175	0.0305535	0.032038	0.0357196	0.0312639	0.0384749	0.0112222	2.63599	2.88417	no change	No	No	No	No
ABHD12	NM_015600	chr20	25275378	25371618	-	cg13407422	chr20	25371439	179	0.0254811	0.0285064	0.00690695	0.0322798	0.0392613	0.0329458	0.0318005	0.0280341	0.00242316	2.63599	2.88417	no change	No	No	No	No
ABHD12	NM_015600	chr20	25275378	25371618	-	cg16340516	chr20	25371408	210	0.00691194	0.00999082	0.00370282	0.0178919	0.0149833	0.0140232	0.0217731	0.0137954	0	2.63599	2.88417	no change	No	No	No	No
ABHD12	NM_015600	chr20	25275378	25371618	-	cg17351116	chr20	25371719	-101	0.0810958	0.086243	0.0764718	0.123784	0.103407	0.161977	0.11313	0.111477	0.0966447	2.63599	2.88417	no change	No	No	No	No
ABHD12	NM_015600	chr20	25275378	25371618	-	cg19434221	chr20	25371822	-204	0.0474456	0.0309066	0.0354481	0.0368226	0.0499297	0.103065	0.0477444	0.0505345	0.0318782	2.63599	2.88417	no change	No	No	No	No
ABHD12	NM_015600	chr20	25275378	25371618	-	cg21325232	chr20	25371667	-49	0.0981529	0.0617165	0.0706172	0.103271	0.0871771	0.140005	0.0909533	0.106565	0.0683356	2.63599	2.88417	no change	No	No	No	No
ABHD12	NM_015600	chr20	25275378	25371618	-	cg21602768	chr20	25371852	-234	0.0262835	0.0792914	0.0435898	0.0892103	0.0911897	0.0979084	0.0848502	0.103001	0.063551	2.63599	2.88417	no change	No	No	No	No
ABHD13	NM_032859	chr13	108870762	108886603	+	cg04461947	chr13	108871238	476	0.0541968	0.0488038	0.0469493	0.0505432	0.0505527	0.0639223	0.0745889	0.0812691	0.0495162	7.36074	8.19162	no change	No	No	No	No
ABHD13	NM_032859	chr13	108870762	108886603	+	cg05627390	chr13	108871167	405	0.0417277	0.048565	0.00963539	0.0530287	0.0557027	0.0423001	0.0526331	0.094558	0.0283157	7.36074	8.19162	no change	No	No	No	No
ABHD13	NM_032859	chr13	108870762	108886603	+	cg08859912	chr13	108870823	61	0.005069	0.0154506	0.0045747	0.0277022	0.0170697	0.0258677	0.0102775	0.0158943	0.0095337	7.36074	8.19162	no change	No	No	No	No
ABHD13	NM_032859	chr13	108870762	108886603	+	cg11198309	chr13	108870685	-77	0.0148201	0.0143328	0.0117337	0.0199493	0.0114118	0.0181603	0.0225667	0.0218663	0	7.36074	8.19162	no change	No	No	No	No
ABHD13	NM_032859	chr13	108870762	108886603	+	cg13922111	chr13	108870800	38	0.00773578	0.0127503	0	0.0307233	0.0191338	0.027703	0.0370827	0.0223827	0.00159991	7.36074	8.19162	no change	No	No	No	No
ABHD13	NM_032859	chr13	108870762	108886603	+	cg16258721	chr13	108870774	12	0.000144977	0.0196839	0.018672	0.0238219	0.0201124	0.0326214	0.0387158	0.0193303	0.0255602	7.36074	8.19162	no change	No	No	No	No
ABHD13	NM_032859	chr13	108870762	108886603	+	cg20776540	chr13	108870665	-97	0.0873807	0.0840708	0.0874393	0.115081	0.10164	0.134139	0.112038	0.105003	0.0859686	7.36074	8.19162	no change	No	No	No	No
ABHD13	NM_032859	chr13	108870762	108886603	+	cg23604961	chr13	108870525	-237	0.0106646	0.0200408	0.0128319	0.0232668	0.0165609	0.0216173	0.0163315	0.0176674	0.012778	7.36074	8.19162	no change	No	No	No	No
ABHD13	NM_032859	chr13	108870762	108886603	+	cg26503153	chr13	108870610	-152	0.0862949	0.166214	0.134434	0.128848	0.100156	0.142649	0.142557	0.147159	0.142507	7.36074	8.19162	no change	No	No	No	No
ABHD13	NM_032859	chr13	108870762	108886603	+	cg26574754	chr13	108870827	65	0	0.0167977	0.0131114	0.0200811	0.0223347	0.0216894	0.0321187	0.0155331	0.00373248	7.36074	8.19162	no change	No	No	No	No
ABHD13	NM_032859	chr13	108870762	108886603	+	cg27040463	chr13	108871178	416	0.00682352	0.0292913	0.0115216	0.0247811	0.0308273	0.0268767	0.0200865	0.030724	0.0176384	7.36074	8.19162	no change	No	No	No	No
ABHD13	NM_032859	chr13	108870762	108886603	+	cg27463736	chr13	108870668	-94	0.0169105	0.0212046	0.0172441	0.0304176	0.0334677	0.055341	0.0259235	0.0227924	0.0142992	7.36074	8.19162	no change	No	No	No	No
ABHD14A	NM_015407	chr3	52009041	52015216	+	cg10247798	chr3	52008826	-215	0.0702913	0.286852	0.251315	0.0998561	0.122646	0.151254	0.132721	0.183818	0.249655	5.55308	5.35216	no change	No	No	No	No
ABHD14A	NM_015407	chr3	52009041	52015216	+	cg10938441	chr3	52009371	330	0.103303	0.0107941	0	0.0243511	0.0657402	0.130605	0.0594739	0.0377134	0	5.55308	5.35216	no change	No	No	No	No
ABHD14A	NM_015407	chr3	52009041	52015216	+	cg11491074	chr3	52008944	-97	0.104739	0.409245	0.228611	0.112593	0.0889188	0.13284	0.114661	0.107715	0.0987246	5.55308	5.35216	no change	No	No	No	No
ABHD14A	NM_015407	chr3	52009041	52015216	+	cg12623930	chr3	52008802	-239	0.0973138	0.396667	0.30077	0.136054	0.158178	0.229464	0.206424	0.314803	0.366956	5.55308	5.35216	no change	No	No	No	No
ABHD14A	NM_015407	chr3	52009041	52015216	+	cg19440233	chr3	52009002	-39	0.0228414	0.0526546	0.0426106	0.0610949	0.0528758	0.0874984	0.0574729	0.0692333	0.0231626	5.55308	5.35216	no change	No	No	No	No
ABHD14A	NM_015407	chr3	52009041	52015216	+	cg26791985	chr3	52008971	-70	0.0537215	0.190544	0.0568167	0.0447517	0.0483449	0.0722073	0.058113	0.0500522	0.0584528	5.55308	5.35216	no change	No	No	No	No
ABHD14A	NM_015407	chr3	52009041	52015216	+	cg27563048	chr3	52008788	-253	0.0391424	0.3161	0.142744	0.0590354	0.0555363	0.0713504	0.0722355	0.10792	0.182627	5.55308	5.35216	no change	No	No	No	No
ABHD14A-ACY1	NR_037192	chr3	52009041	52023218	+	cg10247798	chr3	52008826	-215	0.0702913	0.286852	0.251315	0.0998561	0.122646	0.151254	0.132721	0.183818	0.249655	1.6873	1.77197	no change	No	No	No	No
ABHD14A-ACY1	NR_037192	chr3	52009041	52023218	+	cg10938441	chr3	52009371	330	0.103303	0.0107941	0	0.0243511	0.0657402	0.130605	0.0594739	0.0377134	0	1.6873	1.77197	no change	No	No	No	No
ABHD14A-ACY1	NR_037192	chr3	52009041	52023218	+	cg11491074	chr3	52008944	-97	0.104739	0.409245	0.228611	0.112593	0.0889188	0.13284	0.114661	0.107715	0.0987246	1.6873	1.77197	no change	No	No	No	No
ABHD14A-ACY1	NR_037192	chr3	52009041	52023218	+	cg12623930	chr3	52008802	-239	0.0973138	0.396667	0.30077	0.136054	0.158178	0.229464	0.206424	0.314803	0.366956	1.6873	1.77197	no change	No	No	No	No
ABHD14A-ACY1	NR_037192	chr3	52009041	52023218	+	cg19440233	chr3	52009002	-39	0.0228414	0.0526546	0.0426106	0.0610949	0.0528758	0.0874984	0.0574729	0.0692333	0.0231626	1.6873	1.77197	no change	No	No	No	No
ABHD14A-ACY1	NR_037192	chr3	52009041	52023218	+	cg26791985	chr3	52008971	-70	0.0537215	0.190544	0.0568167	0.0447517	0.0483449	0.0722073	0.058113	0.0500522	0.0584528	1.6873	1.77197	no change	No	No	No	No
ABHD14A-ACY1	NR_037192	chr3	52009041	52023218	+	cg27563048	chr3	52008788	-253	0.0391424	0.3161	0.142744	0.0590354	0.0555363	0.0713504	0.0722355	0.10792	0.182627	1.6873	1.77197	no change	No	No	No	No
ABHD14B	NM_001146314	chr3	52002525	52008646	-	cg01966966	chr3	52008654	-8	0.100243	0.787843	0.329012	0.109879	0.109135	0.122581	0.141202	0.145559	0.213483	8.97271	9.54748	no change	No	No	No	No
ABHD14B	NM_001146314	chr3	52002525	52008646	-	cg04474832	chr3	52008487	159	0.338706	0.5786	0.528487	0.195622	0.259595	0.223357	0.29075	0.352779	0.347846	8.97271	9.54748	no change	No	No	No	No
ABHD14B	NM_001146314	chr3	52002525	52008646	-	cg05541640	chr3	52008740	-94	0.0786258	0.552568	0.502007	0.12834	0.158303	0.186483	0.210542	0.288134	0.367138	8.97271	9.54748	no change	No	No	No	No
ABHD14B	NM_001146314	chr3	52002525	52008646	-	cg09254361	chr3	52008107	539	0.0191357	0.0304928	0	0.0221746	0.0403816	0.0479496	0.0165991	0.0255687	0.00784458	8.97271	9.54748	no change	No	No	No	No
ABHD14B	NM_001146314	chr3	52002525	52008646	-	cg10247798	chr3	52008826	-180	0.0702913	0.286852	0.251315	0.0998561	0.122646	0.151254	0.132721	0.183818	0.249655	8.97271	9.54748	no change	No	No	No	No
ABHD14B	NM_001146314	chr3	52002525	52008646	-	cg10252695	chr3	52008021	625	0.0044243	0.0197995	0.0121396	0.031973	0.0303121	0.0318232	0.0351347	0.0223929	0.00317798	8.97271	9.54748	no change	No	No	No	No
ABHD14B	NM_001146314	chr3	52002525	52008646	-	cg10630880	chr3	52008682	-36	0.0325001	0.554844	0.367576	0.0420096	0.0791412	0.0327183	0.0993635	0.101512	0.213879	8.97271	9.54748	no change	No	No	No	No
ABHD14B	NM_001146314	chr3	52002525	52008646	-	cg11491074	chr3	52008944	-298	0.104739	0.409245	0.228611	0.112593	0.0889188	0.13284	0.114661	0.107715	0.0987246	8.97271	9.54748	no change	No	No	No	No
ABHD14B	NM_001146314	chr3	52002525	52008646	-	cg12623930	chr3	52008802	-156	0.0973138	0.396667	0.30077	0.136054	0.158178	0.229464	0.206424	0.314803	0.366956	8.97271	9.54748	no change	No	No	No	No
ABHD14B	NM_001146314	chr3	52002525	52008646	-	cg18328933	chr3	52008538	108	0.669299	0.807801	0.822331	0.383768	0.649633	0.507122	0.597158	0.723146	0.754193	8.97271	9.54748	no change	No	No	No	No
ABHD14B	NM_001146314	chr3	52002525	52008646	-	cg27563048	chr3	52008788	-142	0.0391424	0.3161	0.142744	0.0590354	0.0555363	0.0713504	0.0722355	0.10792	0.182627	8.97271	9.54748	no change	No	No	No	No
ABHD14B	NM_001254753	chr3	52002525	52008646	-	cg01966966	chr3	52008654	-8	0.100243	0.787843	0.329012	0.109879	0.109135	0.122581	0.141202	0.145559	0.213483	3.84873	1.34386	downregulated	No	No	No	Yes
ABHD14B	NM_001254753	chr3	52002525	52008646	-	cg04474832	chr3	52008487	159	0.338706	0.5786	0.528487	0.195622	0.259595	0.223357	0.29075	0.352779	0.347846	3.84873	1.34386	downregulated	No	No	No	Yes
ABHD14B	NM_001254753	chr3	52002525	52008646	-	cg05541640	chr3	52008740	-94	0.0786258	0.552568	0.502007	0.12834	0.158303	0.186483	0.210542	0.288134	0.367138	3.84873	1.34386	downregulated	No	No	No	Yes
ABHD14B	NM_001254753	chr3	52002525	52008646	-	cg09254361	chr3	52008107	539	0.0191357	0.0304928	0	0.0221746	0.0403816	0.0479496	0.0165991	0.0255687	0.00784458	3.84873	1.34386	downregulated	No	No	No	Yes
ABHD14B	NM_001254753	chr3	52002525	52008646	-	cg10247798	chr3	52008826	-180	0.0702913	0.286852	0.251315	0.0998561	0.122646	0.151254	0.132721	0.183818	0.249655	3.84873	1.34386	downregulated	No	No	No	Yes
ABHD14B	NM_001254753	chr3	52002525	52008646	-	cg10252695	chr3	52008021	625	0.0044243	0.0197995	0.0121396	0.031973	0.0303121	0.0318232	0.0351347	0.0223929	0.00317798	3.84873	1.34386	downregulated	No	No	No	Yes
ABHD14B	NM_001254753	chr3	52002525	52008646	-	cg10630880	chr3	52008682	-36	0.0325001	0.554844	0.367576	0.0420096	0.0791412	0.0327183	0.0993635	0.101512	0.213879	3.84873	1.34386	downregulated	No	No	No	Yes
ABHD14B	NM_001254753	chr3	52002525	52008646	-	cg11491074	chr3	52008944	-298	0.104739	0.409245	0.228611	0.112593	0.0889188	0.13284	0.114661	0.107715	0.0987246	3.84873	1.34386	downregulated	No	No	No	Yes
ABHD14B	NM_001254753	chr3	52002525	52008646	-	cg12623930	chr3	52008802	-156	0.0973138	0.396667	0.30077	0.136054	0.158178	0.229464	0.206424	0.314803	0.366956	3.84873	1.34386	downregulated	No	No	No	Yes
ABHD14B	NM_001254753	chr3	52002525	52008646	-	cg18328933	chr3	52008538	108	0.669299	0.807801	0.822331	0.383768	0.649633	0.507122	0.597158	0.723146	0.754193	3.84873	1.34386	downregulated	No	No	No	Yes
ABHD14B	NM_001254753	chr3	52002525	52008646	-	cg27563048	chr3	52008788	-142	0.0391424	0.3161	0.142744	0.0590354	0.0555363	0.0713504	0.0722355	0.10792	0.182627	3.84873	1.34386	downregulated	No	No	No	Yes
ABHD14B	NM_032750	chr3	52002525	52008646	-	cg01966966	chr3	52008654	-8	0.100243	0.787843	0.329012	0.109879	0.109135	0.122581	0.141202	0.145559	0.213483	1.11594	0.594547	no change	No	No	No	No
ABHD14B	NM_032750	chr3	52002525	52008646	-	cg04474832	chr3	52008487	159	0.338706	0.5786	0.528487	0.195622	0.259595	0.223357	0.29075	0.352779	0.347846	1.11594	0.594547	no change	No	No	No	No
ABHD14B	NM_032750	chr3	52002525	52008646	-	cg05541640	chr3	52008740	-94	0.0786258	0.552568	0.502007	0.12834	0.158303	0.186483	0.210542	0.288134	0.367138	1.11594	0.594547	no change	No	No	No	No
ABHD14B	NM_032750	chr3	52002525	52008646	-	cg09254361	chr3	52008107	539	0.0191357	0.0304928	0	0.0221746	0.0403816	0.0479496	0.0165991	0.0255687	0.00784458	1.11594	0.594547	no change	No	No	No	No
ABHD14B	NM_032750	chr3	52002525	52008646	-	cg10247798	chr3	52008826	-180	0.0702913	0.286852	0.251315	0.0998561	0.122646	0.151254	0.132721	0.183818	0.249655	1.11594	0.594547	no change	No	No	No	No
ABHD14B	NM_032750	chr3	52002525	52008646	-	cg10252695	chr3	52008021	625	0.0044243	0.0197995	0.0121396	0.031973	0.0303121	0.0318232	0.0351347	0.0223929	0.00317798	1.11594	0.594547	no change	No	No	No	No
ABHD14B	NM_032750	chr3	52002525	52008646	-	cg10630880	chr3	52008682	-36	0.0325001	0.554844	0.367576	0.0420096	0.0791412	0.0327183	0.0993635	0.101512	0.213879	1.11594	0.594547	no change	No	No	No	No
ABHD14B	NM_032750	chr3	52002525	52008646	-	cg11491074	chr3	52008944	-298	0.104739	0.409245	0.228611	0.112593	0.0889188	0.13284	0.114661	0.107715	0.0987246	1.11594	0.594547	no change	No	No	No	No
ABHD14B	NM_032750	chr3	52002525	52008646	-	cg12623930	chr3	52008802	-156	0.0973138	0.396667	0.30077	0.136054	0.158178	0.229464	0.206424	0.314803	0.366956	1.11594	0.594547	no change	No	No	No	No
ABHD14B	NM_032750	chr3	52002525	52008646	-	cg18328933	chr3	52008538	108	0.669299	0.807801	0.822331	0.383768	0.649633	0.507122	0.597158	0.723146	0.754193	1.11594	0.594547	no change	No	No	No	No
ABHD14B	NM_032750	chr3	52002525	52008646	-	cg27563048	chr3	52008788	-142	0.0391424	0.3161	0.142744	0.0590354	0.0555363	0.0713504	0.0722355	0.10792	0.182627	1.11594	0.594547	no change	No	No	No	No
ABHD16A	NM_001177515	chr6	31654725	31670850	-	cg00094901	chr6	31670595	255	0.0194236	0.0388984	0.0206989	0.0225968	0.0311389	0.0271224	0.0386716	0.0335755	0.0182934	0.0137491	0.253968	no change	No	No	No	No
ABHD16A	NM_001177515	chr6	31654725	31670850	-	cg01844154	chr6	31670874	-24	0.0315325	0.064243	0.0466133	0.0411682	0.0475634	0.0721027	0.058127	0.0819113	0.0606189	0.0137491	0.253968	no change	No	No	No	No
ABHD16A	NM_001177515	chr6	31654725	31670850	-	cg02741419	chr6	31670760	90	0.00377576	0.0173465	0.0181122	0.0233205	0.018154	0.0304338	0.0240802	0.017395	0.0139333	0.0137491	0.253968	no change	No	No	No	No
ABHD16A	NM_001177515	chr6	31654725	31670850	-	cg02763810	chr6	31670751	99	0.00894752	0.00950714	0.0116645	0.017033	0.0149691	0.0103897	0.0198811	0.0156721	0.0146226	0.0137491	0.253968	no change	No	No	No	No
ABHD16A	NM_001177515	chr6	31654725	31670850	-	cg04063763	chr6	31671053	-203	0.055774	0.0640387	0.0676971	0.0816477	0.0667579	0.105329	0.0803283	0.0873506	0.0596036	0.0137491	0.253968	no change	No	No	No	No
ABHD16A	NM_001177515	chr6	31654725	31670850	-	cg04945443	chr6	31670795	55	0.0367084	0.0489334	0.0536556	0.0649991	0.0579227	0.0751683	0.0479308	0.0581199	0.0348072	0.0137491	0.253968	no change	No	No	No	No
ABHD16A	NM_001177515	chr6	31654725	31670850	-	cg05911220	chr6	31670466	384	0.0788947	0.0678055	0.0809377	0.0821536	0.0770575	0.109926	0.0819382	0.100466	0.0796466	0.0137491	0.253968	no change	No	No	No	No
ABHD16A	NM_001177515	chr6	31654725	31670850	-	cg06347181	chr6	31670316	534	0.0647852	0.191605	0.0934651	0.117318	0.0883817	0.151073	0.0977055	0.125461	0.10666	0.0137491	0.253968	no change	No	No	No	No
ABHD16A	NM_001177515	chr6	31654725	31670850	-	cg10963893	chr6	31670957	-107	0.0226138	0.0151328	0.0338636	0.0334948	0.0333712	0.0604777	0.0238487	0.0259098	0.0350905	0.0137491	0.253968	no change	No	No	No	No
ABHD16A	NM_001177515	chr6	31654725	31670850	-	cg13488070	chr6	31671064	-214	0.0332965	0.0448443	0.0312105	0.0426279	0.0544644	0.0764538	0.0430583	0.0471292	0.0361827	0.0137491	0.253968	no change	No	No	No	No
ABHD16A	NM_001177515	chr6	31654725	31670850	-	cg14378964	chr6	31670974	-124	0	0.0118432	0	0.0239907	0.0255773	0.0254838	0.0486005	0.0210335	0	0.0137491	0.253968	no change	No	No	No	No
ABHD16A	NM_001177515	chr6	31654725	31670850	-	cg15100639	chr6	31671037	-187	0.0537935	0.0454444	0.0452131	0.0599562	0.0527431	0.0504607	0.0444056	0.0674801	0.0264931	0.0137491	0.253968	no change	No	No	No	No
ABHD16A	NM_001177515	chr6	31654725	31670850	-	cg15401579	chr6	31670197	653	0.0554022	0.283877	0.069347	0.0851593	0.100912	0.111493	0.0904218	0.136467	0.101873	0.0137491	0.253968	no change	No	No	No	No
ABHD16A	NM_001177515	chr6	31654725	31670850	-	cg18505959	chr6	31670195	655	0.0607486	0.507931	0.153537	0.100974	0.114321	0.168416	0.136597	0.227899	0.179813	0.0137491	0.253968	no change	No	No	No	No
ABHD16A	NM_001177515	chr6	31654725	31670850	-	cg18844799	chr6	31671024	-174	0.0555506	0.0860151	0.069346	0.0874959	0.0673918	0.0767589	0.0797048	0.0574806	0.0762305	0.0137491	0.253968	no change	No	No	No	No
ABHD16A	NM_001177515	chr6	31654725	31670850	-	cg19627207	chr6	31670610	240	0.00677821	0.0387857	0.0286415	0.0371226	0.0384353	0.0424129	0.0428421	0.028667	0.0257416	0.0137491	0.253968	no change	No	No	No	No
ABHD16A	NM_001177515	chr6	31654725	31670850	-	cg19938295	chr6	31670625	225	0	0.0339949	0.0147235	0.0327093	0.0295119	0.0332729	0.0395145	0.0254693	0.0216185	0.0137491	0.253968	no change	No	No	No	No
ABHD16A	NM_001177515	chr6	31654725	31670850	-	cg20488968	chr6	31670981	-131	0.00115949	0.0163354	0.00460638	0.0160366	0.0175685	0.0390133	0.0391547	0.0185539	0	0.0137491	0.253968	no change	No	No	No	No
ABHD16A	NM_001177515	chr6	31654725	31670850	-	cg21083793	chr6	31670766	84	0.0481356	0.0433626	0.0499235	0.0701692	0.0509775	0.0960338	0.0583671	0.0827243	0.0446748	0.0137491	0.253968	no change	No	No	No	No
ABHD16A	NM_001177515	chr6	31654725	31670850	-	cg21248130	chr6	31670463	387	0.0975942	0.0930205	0.101069	0.0927485	0.101979	0.10033	0.0888318	0.128362	0.0923639	0.0137491	0.253968	no change	No	No	No	No
ABHD16A	NM_001177515	chr6	31654725	31670850	-	cg21825888	chr6	31670505	345	0	0.0328168	0.034879	0.049763	0.0518638	0.0219862	0.0677924	0.0621657	0.00814392	0.0137491	0.253968	no change	No	No	No	No
ABHD16A	NM_001177515	chr6	31654725	31670850	-	cg22009551	chr6	31670806	44	0.00226943	0.0276501	0.0172849	0.0377827	0.0313789	0.0310046	0.0485697	0.0322557	0.0212031	0.0137491	0.253968	no change	No	No	No	No
ABHD16A	NM_001177515	chr6	31654725	31670850	-	cg22666687	chr6	31670396	454	0.0792334	0.0803338	0.0377732	0.0510747	0.0646409	0.0653004	0.0809025	0.0843118	0.0503412	0.0137491	0.253968	no change	No	No	No	No
ABHD16A	NM_001177515	chr6	31654725	31670850	-	cg25260255	chr6	31670897	-47	0.0266763	0.0266765	0	0.0315177	0.0284691	0.0291919	0.0660566	0.0405603	0.025835	0.0137491	0.253968	no change	No	No	No	No
ABHD16A	NM_001177515	chr6	31654725	31670850	-	cg26870941	chr6	31671069	-219	0.00797805	0.0461877	0.0279692	0.0450945	0.043151	0.032971	0.0450635	0.0384582	0.0347324	0.0137491	0.253968	no change	No	No	No	No
ABHD16A	NM_001177515	chr6	31654725	31670850	-	cg27114428	chr6	31670682	168	0	0.0228299	0.00669236	0.0250579	0.0287794	0.03087	0.0287599	0.0200288	0.00295222	0.0137491	0.253968	no change	No	No	No	No
ABHD16A	NM_021160	chr6	31654725	31671137	-	cg00094901	chr6	31670595	542	0.0194236	0.0388984	0.0206989	0.0225968	0.0311389	0.0271224	0.0386716	0.0335755	0.0182934	21.3357	18.9633	no change	No	No	No	No
ABHD16A	NM_021160	chr6	31654725	31671137	-	cg00223900	chr6	31671154	-17	0.0116119	0.0192728	0.00787872	0.0280445	0.0278471	0.0379565	0.0198551	0.0207452	0.0121326	21.3357	18.9633	no change	No	No	No	No
ABHD16A	NM_021160	chr6	31654725	31671137	-	cg00746130	chr6	31671271	-134	0.0806981	0.067464	0.0763754	0.0904778	0.097552	0.104552	0.145438	0.157073	0.0609923	21.3357	18.9633	no change	No	No	No	No
ABHD16A	NM_021160	chr6	31654725	31671137	-	cg01254739	chr6	31671175	-38	0.0098311	0.0128872	0.0164574	0.0289881	0.034526	0.0483075	0.0116169	0.018691	0.0220078	21.3357	18.9633	no change	No	No	No	No
ABHD16A	NM_021160	chr6	31654725	31671137	-	cg01844154	chr6	31670874	263	0.0315325	0.064243	0.0466133	0.0411682	0.0475634	0.0721027	0.058127	0.0819113	0.0606189	21.3357	18.9633	no change	No	No	No	No
ABHD16A	NM_021160	chr6	31654725	31671137	-	cg02720683	chr6	31671215	-78	0.00793623	0.00249821	0	0.0142708	0.0167294	0.0154888	0.0173328	0.0160951	0	21.3357	18.9633	no change	No	No	No	No
ABHD16A	NM_021160	chr6	31654725	31671137	-	cg02741419	chr6	31670760	377	0.00377576	0.0173465	0.0181122	0.0233205	0.018154	0.0304338	0.0240802	0.017395	0.0139333	21.3357	18.9633	no change	No	No	No	No
ABHD16A	NM_021160	chr6	31654725	31671137	-	cg02763810	chr6	31670751	386	0.00894752	0.00950714	0.0116645	0.017033	0.0149691	0.0103897	0.0198811	0.0156721	0.0146226	21.3357	18.9633	no change	No	No	No	No
ABHD16A	NM_021160	chr6	31654725	31671137	-	cg04063763	chr6	31671053	84	0.055774	0.0640387	0.0676971	0.0816477	0.0667579	0.105329	0.0803283	0.0873506	0.0596036	21.3357	18.9633	no change	No	No	No	No
ABHD16A	NM_021160	chr6	31654725	31671137	-	cg04945443	chr6	31670795	342	0.0367084	0.0489334	0.0536556	0.0649991	0.0579227	0.0751683	0.0479308	0.0581199	0.0348072	21.3357	18.9633	no change	No	No	No	No
ABHD16A	NM_021160	chr6	31654725	31671137	-	cg05180471	chr6	31671159	-22	0.0359544	0.0755219	0.0229806	0.0544136	0.0657012	0.0441906	0.0491602	0.0467094	0.0140975	21.3357	18.9633	no change	No	No	No	No
ABHD16A	NM_021160	chr6	31654725	31671137	-	cg05785394	chr6	31671213	-76	0	0.0168914	0	0.0196665	0.00814144	0.0771902	0.0161073	0.0190986	0.000891211	21.3357	18.9633	no change	No	No	No	No
ABHD16A	NM_021160	chr6	31654725	31671137	-	cg05911220	chr6	31670466	671	0.0788947	0.0678055	0.0809377	0.0821536	0.0770575	0.109926	0.0819382	0.100466	0.0796466	21.3357	18.9633	no change	No	No	No	No
ABHD16A	NM_021160	chr6	31654725	31671137	-	cg10276818	chr6	31671292	-155	0.0202203	0.0827288	0.0846289	0.1374	0.102073	0.126249	0.0781588	0.137283	0.0933729	21.3357	18.9633	no change	No	No	No	No
ABHD16A	NM_021160	chr6	31654725	31671137	-	cg10963893	chr6	31670957	180	0.0226138	0.0151328	0.0338636	0.0334948	0.0333712	0.0604777	0.0238487	0.0259098	0.0350905	21.3357	18.9633	no change	No	No	No	No
ABHD16A	NM_021160	chr6	31654725	31671137	-	cg11836132	chr6	31671343	-206	0.0065441	0.0589386	0.0360904	0.125072	0.114828	0.12639	0.0924443	0.171213	0.0152551	21.3357	18.9633	no change	No	No	No	No
ABHD16A	NM_021160	chr6	31654725	31671137	-	cg11936690	chr6	31671182	-45	0.059457	0.0796003	0.0705829	0.0838388	0.0840108	0.0722825	0.103936	0.0908187	0.0956975	21.3357	18.9633	no change	No	No	No	No
ABHD16A	NM_021160	chr6	31654725	31671137	-	cg13488070	chr6	31671064	73	0.0332965	0.0448443	0.0312105	0.0426279	0.0544644	0.0764538	0.0430583	0.0471292	0.0361827	21.3357	18.9633	no change	No	No	No	No
ABHD16A	NM_021160	chr6	31654725	31671137	-	cg14378964	chr6	31670974	163	0	0.0118432	0	0.0239907	0.0255773	0.0254838	0.0486005	0.0210335	0	21.3357	18.9633	no change	No	No	No	No
ABHD16A	NM_021160	chr6	31654725	31671137	-	cg14838086	chr6	31671273	-136	0.0534478	0.0583115	0.0459639	0.0930541	0.102742	0.0956048	0.0947396	0.146754	0.0556858	21.3357	18.9633	no change	No	No	No	No
ABHD16A	NM_021160	chr6	31654725	31671137	-	cg15100639	chr6	31671037	100	0.0537935	0.0454444	0.0452131	0.0599562	0.0527431	0.0504607	0.0444056	0.0674801	0.0264931	21.3357	18.9633	no change	No	No	No	No
ABHD16A	NM_021160	chr6	31654725	31671137	-	cg18844799	chr6	31671024	113	0.0555506	0.0860151	0.069346	0.0874959	0.0673918	0.0767589	0.0797048	0.0574806	0.0762305	21.3357	18.9633	no change	No	No	No	No
ABHD16A	NM_021160	chr6	31654725	31671137	-	cg19627207	chr6	31670610	527	0.00677821	0.0387857	0.0286415	0.0371226	0.0384353	0.0424129	0.0428421	0.028667	0.0257416	21.3357	18.9633	no change	No	No	No	No
ABHD16A	NM_021160	chr6	31654725	31671137	-	cg19938295	chr6	31670625	512	0	0.0339949	0.0147235	0.0327093	0.0295119	0.0332729	0.0395145	0.0254693	0.0216185	21.3357	18.9633	no change	No	No	No	No
ABHD16A	NM_021160	chr6	31654725	31671137	-	cg20488968	chr6	31670981	156	0.00115949	0.0163354	0.00460638	0.0160366	0.0175685	0.0390133	0.0391547	0.0185539	0	21.3357	18.9633	no change	No	No	No	No
ABHD16A	NM_021160	chr6	31654725	31671137	-	cg21083793	chr6	31670766	371	0.0481356	0.0433626	0.0499235	0.0701692	0.0509775	0.0960338	0.0583671	0.0827243	0.0446748	21.3357	18.9633	no change	No	No	No	No
ABHD16A	NM_021160	chr6	31654725	31671137	-	cg21248130	chr6	31670463	674	0.0975942	0.0930205	0.101069	0.0927485	0.101979	0.10033	0.0888318	0.128362	0.0923639	21.3357	18.9633	no change	No	No	No	No
ABHD16A	NM_021160	chr6	31654725	31671137	-	cg21825888	chr6	31670505	632	0	0.0328168	0.034879	0.049763	0.0518638	0.0219862	0.0677924	0.0621657	0.00814392	21.3357	18.9633	no change	No	No	No	No
ABHD16A	NM_021160	chr6	31654725	31671137	-	cg22009551	chr6	31670806	331	0.00226943	0.0276501	0.0172849	0.0377827	0.0313789	0.0310046	0.0485697	0.0322557	0.0212031	21.3357	18.9633	no change	No	No	No	No
ABHD16A	NM_021160	chr6	31654725	31671137	-	cg22268256	chr6	31671229	-92	0.0567273	0.0892192	0.0779519	0.0828385	0.0757472	0.0650888	0.0636437	0.0742656	0.0522842	21.3357	18.9633	no change	No	No	No	No
ABHD16A	NM_021160	chr6	31654725	31671137	-	cg23001086	chr6	31671165	-28	0.0370011	0.0295542	0.00623717	0.0449559	0.0311398	0.0656488	0.0245394	0.0404627	0.023037	21.3357	18.9633	no change	No	No	No	No
ABHD16A	NM_021160	chr6	31654725	31671137	-	cg25260255	chr6	31670897	240	0.0266763	0.0266765	0	0.0315177	0.0284691	0.0291919	0.0660566	0.0405603	0.025835	21.3357	18.9633	no change	No	No	No	No
ABHD16A	NM_021160	chr6	31654725	31671137	-	cg25945158	chr6	31671246	-109	0.0416012	0.0872063	0.0822775	0.0819522	0.0663345	0.0383571	0.0800022	0.0696142	0.0569917	21.3357	18.9633	no change	No	No	No	No
ABHD16A	NM_021160	chr6	31654725	31671137	-	cg26870941	chr6	31671069	68	0.00797805	0.0461877	0.0279692	0.0450945	0.043151	0.032971	0.0450635	0.0384582	0.0347324	21.3357	18.9633	no change	No	No	No	No
ABHD16A	NM_021160	chr6	31654725	31671137	-	cg27094516	chr6	31671391	-254	0.0121214	0.653302	0.289742	0.0590195	0.0718031	0.0526686	0.0942398	0.0772394	0.0210162	21.3357	18.9633	no change	No	No	No	No
ABHD16A	NM_021160	chr6	31654725	31671137	-	cg27114428	chr6	31670682	455	0	0.0228299	0.00669236	0.0250579	0.0287794	0.03087	0.0287599	0.0200288	0.00295222	21.3357	18.9633	no change	No	No	No	No
ABHD16A	NR_033488	chr6	31654725	31670850	-	cg00094901	chr6	31670595	255	0.0194236	0.0388984	0.0206989	0.0225968	0.0311389	0.0271224	0.0386716	0.0335755	0.0182934	0.973766	0.00358396	downregulated	No	No	No	Yes
ABHD16A	NR_033488	chr6	31654725	31670850	-	cg01844154	chr6	31670874	-24	0.0315325	0.064243	0.0466133	0.0411682	0.0475634	0.0721027	0.058127	0.0819113	0.0606189	0.973766	0.00358396	downregulated	No	No	No	Yes
ABHD16A	NR_033488	chr6	31654725	31670850	-	cg02741419	chr6	31670760	90	0.00377576	0.0173465	0.0181122	0.0233205	0.018154	0.0304338	0.0240802	0.017395	0.0139333	0.973766	0.00358396	downregulated	No	No	No	Yes
ABHD16A	NR_033488	chr6	31654725	31670850	-	cg02763810	chr6	31670751	99	0.00894752	0.00950714	0.0116645	0.017033	0.0149691	0.0103897	0.0198811	0.0156721	0.0146226	0.973766	0.00358396	downregulated	No	No	No	Yes
ABHD16A	NR_033488	chr6	31654725	31670850	-	cg04063763	chr6	31671053	-203	0.055774	0.0640387	0.0676971	0.0816477	0.0667579	0.105329	0.0803283	0.0873506	0.0596036	0.973766	0.00358396	downregulated	No	No	No	Yes
ABHD16A	NR_033488	chr6	31654725	31670850	-	cg04945443	chr6	31670795	55	0.0367084	0.0489334	0.0536556	0.0649991	0.0579227	0.0751683	0.0479308	0.0581199	0.0348072	0.973766	0.00358396	downregulated	No	No	No	Yes
ABHD16A	NR_033488	chr6	31654725	31670850	-	cg05911220	chr6	31670466	384	0.0788947	0.0678055	0.0809377	0.0821536	0.0770575	0.109926	0.0819382	0.100466	0.0796466	0.973766	0.00358396	downregulated	No	No	No	Yes
ABHD16A	NR_033488	chr6	31654725	31670850	-	cg06347181	chr6	31670316	534	0.0647852	0.191605	0.0934651	0.117318	0.0883817	0.151073	0.0977055	0.125461	0.10666	0.973766	0.00358396	downregulated	No	No	No	Yes
ABHD16A	NR_033488	chr6	31654725	31670850	-	cg10963893	chr6	31670957	-107	0.0226138	0.0151328	0.0338636	0.0334948	0.0333712	0.0604777	0.0238487	0.0259098	0.0350905	0.973766	0.00358396	downregulated	No	No	No	Yes
ABHD16A	NR_033488	chr6	31654725	31670850	-	cg13488070	chr6	31671064	-214	0.0332965	0.0448443	0.0312105	0.0426279	0.0544644	0.0764538	0.0430583	0.0471292	0.0361827	0.973766	0.00358396	downregulated	No	No	No	Yes
ABHD16A	NR_033488	chr6	31654725	31670850	-	cg14378964	chr6	31670974	-124	0	0.0118432	0	0.0239907	0.0255773	0.0254838	0.0486005	0.0210335	0	0.973766	0.00358396	downregulated	No	No	No	Yes
ABHD16A	NR_033488	chr6	31654725	31670850	-	cg15100639	chr6	31671037	-187	0.0537935	0.0454444	0.0452131	0.0599562	0.0527431	0.0504607	0.0444056	0.0674801	0.0264931	0.973766	0.00358396	downregulated	No	No	No	Yes
ABHD16A	NR_033488	chr6	31654725	31670850	-	cg15401579	chr6	31670197	653	0.0554022	0.283877	0.069347	0.0851593	0.100912	0.111493	0.0904218	0.136467	0.101873	0.973766	0.00358396	downregulated	No	No	No	Yes
ABHD16A	NR_033488	chr6	31654725	31670850	-	cg18505959	chr6	31670195	655	0.0607486	0.507931	0.153537	0.100974	0.114321	0.168416	0.136597	0.227899	0.179813	0.973766	0.00358396	downregulated	No	No	No	Yes
ABHD16A	NR_033488	chr6	31654725	31670850	-	cg18844799	chr6	31671024	-174	0.0555506	0.0860151	0.069346	0.0874959	0.0673918	0.0767589	0.0797048	0.0574806	0.0762305	0.973766	0.00358396	downregulated	No	No	No	Yes
ABHD16A	NR_033488	chr6	31654725	31670850	-	cg19627207	chr6	31670610	240	0.00677821	0.0387857	0.0286415	0.0371226	0.0384353	0.0424129	0.0428421	0.028667	0.0257416	0.973766	0.00358396	downregulated	No	No	No	Yes
ABHD16A	NR_033488	chr6	31654725	31670850	-	cg19938295	chr6	31670625	225	0	0.0339949	0.0147235	0.0327093	0.0295119	0.0332729	0.0395145	0.0254693	0.0216185	0.973766	0.00358396	downregulated	No	No	No	Yes
ABHD16A	NR_033488	chr6	31654725	31670850	-	cg20488968	chr6	31670981	-131	0.00115949	0.0163354	0.00460638	0.0160366	0.0175685	0.0390133	0.0391547	0.0185539	0	0.973766	0.00358396	downregulated	No	No	No	Yes
ABHD16A	NR_033488	chr6	31654725	31670850	-	cg21083793	chr6	31670766	84	0.0481356	0.0433626	0.0499235	0.0701692	0.0509775	0.0960338	0.0583671	0.0827243	0.0446748	0.973766	0.00358396	downregulated	No	No	No	Yes
ABHD16A	NR_033488	chr6	31654725	31670850	-	cg21248130	chr6	31670463	387	0.0975942	0.0930205	0.101069	0.0927485	0.101979	0.10033	0.0888318	0.128362	0.0923639	0.973766	0.00358396	downregulated	No	No	No	Yes
ABHD16A	NR_033488	chr6	31654725	31670850	-	cg21825888	chr6	31670505	345	0	0.0328168	0.034879	0.049763	0.0518638	0.0219862	0.0677924	0.0621657	0.00814392	0.973766	0.00358396	downregulated	No	No	No	Yes
ABHD16A	NR_033488	chr6	31654725	31670850	-	cg22009551	chr6	31670806	44	0.00226943	0.0276501	0.0172849	0.0377827	0.0313789	0.0310046	0.0485697	0.0322557	0.0212031	0.973766	0.00358396	downregulated	No	No	No	Yes
ABHD16A	NR_033488	chr6	31654725	31670850	-	cg22666687	chr6	31670396	454	0.0792334	0.0803338	0.0377732	0.0510747	0.0646409	0.0653004	0.0809025	0.0843118	0.0503412	0.973766	0.00358396	downregulated	No	No	No	Yes
ABHD16A	NR_033488	chr6	31654725	31670850	-	cg25260255	chr6	31670897	-47	0.0266763	0.0266765	0	0.0315177	0.0284691	0.0291919	0.0660566	0.0405603	0.025835	0.973766	0.00358396	downregulated	No	No	No	Yes
ABHD16A	NR_033488	chr6	31654725	31670850	-	cg26870941	chr6	31671069	-219	0.00797805	0.0461877	0.0279692	0.0450945	0.043151	0.032971	0.0450635	0.0384582	0.0347324	0.973766	0.00358396	downregulated	No	No	No	Yes
ABHD16A	NR_033488	chr6	31654725	31670850	-	cg27114428	chr6	31670682	168	0	0.0228299	0.00669236	0.0250579	0.0287794	0.03087	0.0287599	0.0200288	0.00295222	0.973766	0.00358396	downregulated	No	No	No	Yes
ABHD16A	NR_033489	chr6	31654725	31671137	-	cg00094901	chr6	31670595	542	0.0194236	0.0388984	0.0206989	0.0225968	0.0311389	0.0271224	0.0386716	0.0335755	0.0182934	0.65983	9.6844e-05	downregulated	No	No	No	Yes
ABHD16A	NR_033489	chr6	31654725	31671137	-	cg00223900	chr6	31671154	-17	0.0116119	0.0192728	0.00787872	0.0280445	0.0278471	0.0379565	0.0198551	0.0207452	0.0121326	0.65983	9.6844e-05	downregulated	No	No	No	Yes
ABHD16A	NR_033489	chr6	31654725	31671137	-	cg00746130	chr6	31671271	-134	0.0806981	0.067464	0.0763754	0.0904778	0.097552	0.104552	0.145438	0.157073	0.0609923	0.65983	9.6844e-05	downregulated	No	No	No	Yes
ABHD16A	NR_033489	chr6	31654725	31671137	-	cg01254739	chr6	31671175	-38	0.0098311	0.0128872	0.0164574	0.0289881	0.034526	0.0483075	0.0116169	0.018691	0.0220078	0.65983	9.6844e-05	downregulated	No	No	No	Yes
ABHD16A	NR_033489	chr6	31654725	31671137	-	cg01844154	chr6	31670874	263	0.0315325	0.064243	0.0466133	0.0411682	0.0475634	0.0721027	0.058127	0.0819113	0.0606189	0.65983	9.6844e-05	downregulated	No	No	No	Yes
ABHD16A	NR_033489	chr6	31654725	31671137	-	cg02720683	chr6	31671215	-78	0.00793623	0.00249821	0	0.0142708	0.0167294	0.0154888	0.0173328	0.0160951	0	0.65983	9.6844e-05	downregulated	No	No	No	Yes
ABHD16A	NR_033489	chr6	31654725	31671137	-	cg02741419	chr6	31670760	377	0.00377576	0.0173465	0.0181122	0.0233205	0.018154	0.0304338	0.0240802	0.017395	0.0139333	0.65983	9.6844e-05	downregulated	No	No	No	Yes
ABHD16A	NR_033489	chr6	31654725	31671137	-	cg02763810	chr6	31670751	386	0.00894752	0.00950714	0.0116645	0.017033	0.0149691	0.0103897	0.0198811	0.0156721	0.0146226	0.65983	9.6844e-05	downregulated	No	No	No	Yes
ABHD16A	NR_033489	chr6	31654725	31671137	-	cg04063763	chr6	31671053	84	0.055774	0.0640387	0.0676971	0.0816477	0.0667579	0.105329	0.0803283	0.0873506	0.0596036	0.65983	9.6844e-05	downregulated	No	No	No	Yes
ABHD16A	NR_033489	chr6	31654725	31671137	-	cg04945443	chr6	31670795	342	0.0367084	0.0489334	0.0536556	0.0649991	0.0579227	0.0751683	0.0479308	0.0581199	0.0348072	0.65983	9.6844e-05	downregulated	No	No	No	Yes
ABHD16A	NR_033489	chr6	31654725	31671137	-	cg05180471	chr6	31671159	-22	0.0359544	0.0755219	0.0229806	0.0544136	0.0657012	0.0441906	0.0491602	0.0467094	0.0140975	0.65983	9.6844e-05	downregulated	No	No	No	Yes
ABHD16A	NR_033489	chr6	31654725	31671137	-	cg05785394	chr6	31671213	-76	0	0.0168914	0	0.0196665	0.00814144	0.0771902	0.0161073	0.0190986	0.000891211	0.65983	9.6844e-05	downregulated	No	No	No	Yes
ABHD16A	NR_033489	chr6	31654725	31671137	-	cg05911220	chr6	31670466	671	0.0788947	0.0678055	0.0809377	0.0821536	0.0770575	0.109926	0.0819382	0.100466	0.0796466	0.65983	9.6844e-05	downregulated	No	No	No	Yes
ABHD16A	NR_033489	chr6	31654725	31671137	-	cg10276818	chr6	31671292	-155	0.0202203	0.0827288	0.0846289	0.1374	0.102073	0.126249	0.0781588	0.137283	0.0933729	0.65983	9.6844e-05	downregulated	No	No	No	Yes
ABHD16A	NR_033489	chr6	31654725	31671137	-	cg10963893	chr6	31670957	180	0.0226138	0.0151328	0.0338636	0.0334948	0.0333712	0.0604777	0.0238487	0.0259098	0.0350905	0.65983	9.6844e-05	downregulated	No	No	No	Yes
ABHD16A	NR_033489	chr6	31654725	31671137	-	cg11836132	chr6	31671343	-206	0.0065441	0.0589386	0.0360904	0.125072	0.114828	0.12639	0.0924443	0.171213	0.0152551	0.65983	9.6844e-05	downregulated	No	No	No	Yes
ABHD16A	NR_033489	chr6	31654725	31671137	-	cg11936690	chr6	31671182	-45	0.059457	0.0796003	0.0705829	0.0838388	0.0840108	0.0722825	0.103936	0.0908187	0.0956975	0.65983	9.6844e-05	downregulated	No	No	No	Yes
ABHD16A	NR_033489	chr6	31654725	31671137	-	cg13488070	chr6	31671064	73	0.0332965	0.0448443	0.0312105	0.0426279	0.0544644	0.0764538	0.0430583	0.0471292	0.0361827	0.65983	9.6844e-05	downregulated	No	No	No	Yes
ABHD16A	NR_033489	chr6	31654725	31671137	-	cg14378964	chr6	31670974	163	0	0.0118432	0	0.0239907	0.0255773	0.0254838	0.0486005	0.0210335	0	0.65983	9.6844e-05	downregulated	No	No	No	Yes
ABHD16A	NR_033489	chr6	31654725	31671137	-	cg14838086	chr6	31671273	-136	0.0534478	0.0583115	0.0459639	0.0930541	0.102742	0.0956048	0.0947396	0.146754	0.0556858	0.65983	9.6844e-05	downregulated	No	No	No	Yes
ABHD16A	NR_033489	chr6	31654725	31671137	-	cg15100639	chr6	31671037	100	0.0537935	0.0454444	0.0452131	0.0599562	0.0527431	0.0504607	0.0444056	0.0674801	0.0264931	0.65983	9.6844e-05	downregulated	No	No	No	Yes
ABHD16A	NR_033489	chr6	31654725	31671137	-	cg18844799	chr6	31671024	113	0.0555506	0.0860151	0.069346	0.0874959	0.0673918	0.0767589	0.0797048	0.0574806	0.0762305	0.65983	9.6844e-05	downregulated	No	No	No	Yes
ABHD16A	NR_033489	chr6	31654725	31671137	-	cg19627207	chr6	31670610	527	0.00677821	0.0387857	0.0286415	0.0371226	0.0384353	0.0424129	0.0428421	0.028667	0.0257416	0.65983	9.6844e-05	downregulated	No	No	No	Yes
ABHD16A	NR_033489	chr6	31654725	31671137	-	cg19938295	chr6	31670625	512	0	0.0339949	0.0147235	0.0327093	0.0295119	0.0332729	0.0395145	0.0254693	0.0216185	0.65983	9.6844e-05	downregulated	No	No	No	Yes
ABHD16A	NR_033489	chr6	31654725	31671137	-	cg20488968	chr6	31670981	156	0.00115949	0.0163354	0.00460638	0.0160366	0.0175685	0.0390133	0.0391547	0.0185539	0	0.65983	9.6844e-05	downregulated	No	No	No	Yes
ABHD16A	NR_033489	chr6	31654725	31671137	-	cg21083793	chr6	31670766	371	0.0481356	0.0433626	0.0499235	0.0701692	0.0509775	0.0960338	0.0583671	0.0827243	0.0446748	0.65983	9.6844e-05	downregulated	No	No	No	Yes
ABHD16A	NR_033489	chr6	31654725	31671137	-	cg21248130	chr6	31670463	674	0.0975942	0.0930205	0.101069	0.0927485	0.101979	0.10033	0.0888318	0.128362	0.0923639	0.65983	9.6844e-05	downregulated	No	No	No	Yes
ABHD16A	NR_033489	chr6	31654725	31671137	-	cg21825888	chr6	31670505	632	0	0.0328168	0.034879	0.049763	0.0518638	0.0219862	0.0677924	0.0621657	0.00814392	0.65983	9.6844e-05	downregulated	No	No	No	Yes
ABHD16A	NR_033489	chr6	31654725	31671137	-	cg22009551	chr6	31670806	331	0.00226943	0.0276501	0.0172849	0.0377827	0.0313789	0.0310046	0.0485697	0.0322557	0.0212031	0.65983	9.6844e-05	downregulated	No	No	No	Yes
ABHD16A	NR_033489	chr6	31654725	31671137	-	cg22268256	chr6	31671229	-92	0.0567273	0.0892192	0.0779519	0.0828385	0.0757472	0.0650888	0.0636437	0.0742656	0.0522842	0.65983	9.6844e-05	downregulated	No	No	No	Yes
ABHD16A	NR_033489	chr6	31654725	31671137	-	cg23001086	chr6	31671165	-28	0.0370011	0.0295542	0.00623717	0.0449559	0.0311398	0.0656488	0.0245394	0.0404627	0.023037	0.65983	9.6844e-05	downregulated	No	No	No	Yes
ABHD16A	NR_033489	chr6	31654725	31671137	-	cg25260255	chr6	31670897	240	0.0266763	0.0266765	0	0.0315177	0.0284691	0.0291919	0.0660566	0.0405603	0.025835	0.65983	9.6844e-05	downregulated	No	No	No	Yes
ABHD16A	NR_033489	chr6	31654725	31671137	-	cg25945158	chr6	31671246	-109	0.0416012	0.0872063	0.0822775	0.0819522	0.0663345	0.0383571	0.0800022	0.0696142	0.0569917	0.65983	9.6844e-05	downregulated	No	No	No	Yes
ABHD16A	NR_033489	chr6	31654725	31671137	-	cg26870941	chr6	31671069	68	0.00797805	0.0461877	0.0279692	0.0450945	0.043151	0.032971	0.0450635	0.0384582	0.0347324	0.65983	9.6844e-05	downregulated	No	No	No	Yes
ABHD16A	NR_033489	chr6	31654725	31671137	-	cg27094516	chr6	31671391	-254	0.0121214	0.653302	0.289742	0.0590195	0.0718031	0.0526686	0.0942398	0.0772394	0.0210162	0.65983	9.6844e-05	downregulated	No	No	No	Yes
ABHD16A	NR_033489	chr6	31654725	31671137	-	cg27114428	chr6	31670682	455	0	0.0228299	0.00669236	0.0250579	0.0287794	0.03087	0.0287599	0.0200288	0.00295222	0.65983	9.6844e-05	downregulated	No	No	No	Yes
ABHD17A	NM_001130111	chr19	1876974	1885518	-	cg03214395	chr19	1884819	699	0.0406203	0.104603	0.0618347	0.0676861	0.0547917	0.0688578	0.0339918	0.0647647	0.0445303	60.711	75.0217	no change	No	No	No	No
ABHD17A	NM_001130111	chr19	1876974	1885518	-	cg11742068	chr19	1885142	376	0.0934053	0.130434	0.0895705	0.10951	0.104849	0.105679	0.101394	0.125488	0.0855711	60.711	75.0217	no change	No	No	No	No
ABHD17A	NM_001130111	chr19	1876974	1885518	-	cg23333501	chr19	1885628	-110	0.125061	0.095599	0.0575075	0.10756	0.161046	0.18227	0.13502	0.159996	0.0789477	60.711	75.0217	no change	No	No	No	No
ABHD17A	NM_001130111	chr19	1876974	1885518	-	cg24800130	chr19	1885442	76	0.267498	0.461354	0.409052	0.275159	0.243099	0.253999	0.276165	0.386634	0.385812	60.711	75.0217	no change	No	No	No	No
ABHD17A	NM_001130111	chr19	1876974	1885518	-	cg25965499	chr19	1885691	-173	0.0932378	0.441357	0.190598	0.16161	0.0784041	0.146107	0.106394	0.13297	0.0722672	60.711	75.0217	no change	No	No	No	No
ABHD17A	NM_001130111	chr19	1876974	1885518	-	cg27492860	chr19	1885663	-145	0.0947927	0.498406	0.0799026	0.0891285	0.104409	0.0734182	0.125226	0.0914858	0.0875597	60.711	75.0217	no change	No	No	No	No
ABHD17A	NM_031213	chr19	1876974	1885518	-	cg03214395	chr19	1884819	699	0.0406203	0.104603	0.0618347	0.0676861	0.0547917	0.0688578	0.0339918	0.0647647	0.0445303	0.771659	0.408197	no change	No	No	No	No
ABHD17A	NM_031213	chr19	1876974	1885518	-	cg11742068	chr19	1885142	376	0.0934053	0.130434	0.0895705	0.10951	0.104849	0.105679	0.101394	0.125488	0.0855711	0.771659	0.408197	no change	No	No	No	No
ABHD17A	NM_031213	chr19	1876974	1885518	-	cg23333501	chr19	1885628	-110	0.125061	0.095599	0.0575075	0.10756	0.161046	0.18227	0.13502	0.159996	0.0789477	0.771659	0.408197	no change	No	No	No	No
ABHD17A	NM_031213	chr19	1876974	1885518	-	cg24800130	chr19	1885442	76	0.267498	0.461354	0.409052	0.275159	0.243099	0.253999	0.276165	0.386634	0.385812	0.771659	0.408197	no change	No	No	No	No
ABHD17A	NM_031213	chr19	1876974	1885518	-	cg25965499	chr19	1885691	-173	0.0932378	0.441357	0.190598	0.16161	0.0784041	0.146107	0.106394	0.13297	0.0722672	0.771659	0.408197	no change	No	No	No	No
ABHD17A	NM_031213	chr19	1876974	1885518	-	cg27492860	chr19	1885663	-145	0.0947927	0.498406	0.0799026	0.0891285	0.104409	0.0734182	0.125226	0.0914858	0.0875597	0.771659	0.408197	no change	No	No	No	No
ABHD17B	NM_001025780	chr9	74480067	74526148	-	cg00034039	chr9	74526266	-118	0.082189	0.0970438	0.0924749	0.123154	0.107588	0.161095	0.0943738	0.130314	0.095827	7.25263	8.6086	no change	No	No	No	No
ABHD17B	NM_001025780	chr9	74480067	74526148	-	cg01167496	chr9	74526070	78	0.0715476	0.0544351	0.0697729	0.0872703	0.0579896	0.107452	0.0816758	0.100157	0.0683508	7.25263	8.6086	no change	No	No	No	No
ABHD17B	NM_016014	chr9	74477367	74526148	-	cg00034039	chr9	74526266	-118	0.082189	0.0970438	0.0924749	0.123154	0.107588	0.161095	0.0943738	0.130314	0.095827	5.0893	4.79873	no change	No	No	No	No
ABHD17B	NM_016014	chr9	74477367	74526148	-	cg01167496	chr9	74526070	78	0.0715476	0.0544351	0.0697729	0.0872703	0.0579896	0.107452	0.0816758	0.100157	0.0683508	5.0893	4.79873	no change	No	No	No	No
ABHD17C	NM_021214	chr15	80987651	81047962	+	cg07781158	chr15	80987797	146	0.0560051	0.056573	0.0483572	0.0673728	0.0746538	0.0799081	0.0846558	0.0634896	0.078162	17.9298	26.2206	no change	No	No	No	No
ABHD17C	NM_021214	chr15	80987651	81047962	+	cg15611218	chr15	80987695	44	0.0251881	0.0286255	0.015287	0.0333438	0.0372002	0.0185746	0.0255792	0.0281756	0.0106191	17.9298	26.2206	no change	No	No	No	No
ABHD17C	NM_021214	chr15	80987651	81047962	+	cg26186754	chr15	80987697	46	0.0247791	0.0193012	0.0113766	0.027973	0.0424798	0.0397992	0.0340272	0.0186763	0.0111589	17.9298	26.2206	no change	No	No	No	No
ABHD2	NM_007011	chr15	89631380	89745591	+	cg03346410	chr15	89631334	-46	0.080606	0.122335	0.113293	0.122445	0.102524	0.162978	0.116891	0.128377	0.104712	0.0340629	0.341992	no change	No	No	No	No
ABHD2	NM_007011	chr15	89631380	89745591	+	cg04913160	chr15	89631679	299	0.00851041	0.00357857	0	0.0216974	0.0146251	0.0318122	0.0249223	0.020296	0	0.0340629	0.341992	no change	No	No	No	No
ABHD2	NM_007011	chr15	89631380	89745591	+	cg16663533	chr15	89631670	290	0	0.00885065	0.00761041	0.0118423	0.0143594	0.0139113	0.0223129	0.0057259	0	0.0340629	0.341992	no change	No	No	No	No
ABHD2	NM_007011	chr15	89631380	89745591	+	cg21273125	chr15	89631790	410	0.0546269	0.0729761	0.078818	0.106827	0.0928325	0.10737	0.0967528	0.10546	0.0778416	0.0340629	0.341992	no change	No	No	No	No
ABHD2	NM_007011	chr15	89631380	89745591	+	cg24589444	chr15	89631206	-174	0.0446203	0.0649738	0.0502009	0.052025	0.0621072	0.0946594	0.058165	0.0676996	0.0366673	0.0340629	0.341992	no change	No	No	No	No
ABHD2	NM_007011	chr15	89631380	89745591	+	cg25523753	chr15	89631191	-189	0.024706	0.0676124	0.0666363	0.0567631	0.0570249	0.0699616	0.0564831	0.0681404	0.0411895	0.0340629	0.341992	no change	No	No	No	No
ABHD2	NM_152924	chr15	89631380	89745591	+	cg03346410	chr15	89631334	-46	0.080606	0.122335	0.113293	0.122445	0.102524	0.162978	0.116891	0.128377	0.104712	24.4092	20.7612	no change	No	No	No	No
ABHD2	NM_152924	chr15	89631380	89745591	+	cg04913160	chr15	89631679	299	0.00851041	0.00357857	0	0.0216974	0.0146251	0.0318122	0.0249223	0.020296	0	24.4092	20.7612	no change	No	No	No	No
ABHD2	NM_152924	chr15	89631380	89745591	+	cg16663533	chr15	89631670	290	0	0.00885065	0.00761041	0.0118423	0.0143594	0.0139113	0.0223129	0.0057259	0	24.4092	20.7612	no change	No	No	No	No
ABHD2	NM_152924	chr15	89631380	89745591	+	cg21273125	chr15	89631790	410	0.0546269	0.0729761	0.078818	0.106827	0.0928325	0.10737	0.0967528	0.10546	0.0778416	24.4092	20.7612	no change	No	No	No	No
ABHD2	NM_152924	chr15	89631380	89745591	+	cg24589444	chr15	89631206	-174	0.0446203	0.0649738	0.0502009	0.052025	0.0621072	0.0946594	0.058165	0.0676996	0.0366673	24.4092	20.7612	no change	No	No	No	No
ABHD2	NM_152924	chr15	89631380	89745591	+	cg25523753	chr15	89631191	-189	0.024706	0.0676124	0.0666363	0.0567631	0.0570249	0.0699616	0.0564831	0.0681404	0.0411895	24.4092	20.7612	no change	No	No	No	No
ABHD3	NM_138340	chr18	19230857	19284766	-	cg05378295	chr18	19284987	-221	0	0.213519	0	0.0235272	0.0290793	0.030867	0.024163	0.0235693	0.00464816	5.22202	5.50518	no change	No	No	No	No
ABHD3	NM_138340	chr18	19230857	19284766	-	cg06967703	chr18	19284831	-65	0.0461001	0.0796321	0.0627139	0.0937617	0.0679876	0.0880666	0.0602138	0.0793219	0.0591361	5.22202	5.50518	no change	No	No	No	No
ABHD3	NM_138340	chr18	19230857	19284766	-	cg10690887	chr18	19285051	-285	0.160734	0.602344	0.553038	0.127981	0.1499	0.155145	0.165785	0.234034	0.237954	5.22202	5.50518	no change	No	No	No	No
ABHD3	NM_138340	chr18	19230857	19284766	-	cg13628146	chr18	19284948	-182	0.0189685	0.0695313	0.0209659	0.0262564	0.0269661	0.0383926	0.0406122	0.0222292	0.00918359	5.22202	5.50518	no change	No	No	No	No
ABHD3	NM_138340	chr18	19230857	19284766	-	cg15533222	chr18	19285008	-242	0.00847757	0.215172	0.0354628	0.0223218	0.0192981	0.0318254	0.0412647	0.0188644	0.00449919	5.22202	5.50518	no change	No	No	No	No
ABHD3	NM_138340	chr18	19230857	19284766	-	cg16720675	chr18	19284817	-51	0.0366395	0.0562203	0.0333562	0.0544332	0.0590416	0.0420076	0.0613842	0.0384023	0.0324539	5.22202	5.50518	no change	No	No	No	No
ABHD3	NM_138340	chr18	19230857	19284766	-	cg18756868	chr18	19284803	-37	0.00236892	0.0150731	0.00100496	0.0229772	0.00764984	0.0204861	0.0152979	0.0137489	0.00564297	5.22202	5.50518	no change	No	No	No	No
ABHD3	NM_138340	chr18	19230857	19284766	-	cg25680245	chr18	19284821	-55	0.0243302	0.0694465	0.0241255	0.0322196	0.0288233	0.02695	0.0272561	0.0413846	0.0174889	5.22202	5.50518	no change	No	No	No	No
ABHD3	NM_138340	chr18	19230857	19284766	-	cg26203055	chr18	19284713	53	0	0.018736	0.027581	0.0311119	0.0276825	0.0319996	0.0208374	0.0332625	0.0217729	5.22202	5.50518	no change	No	No	No	No
ABHD3	NM_138340	chr18	19230857	19284766	-	cg26538468	chr18	19284448	318	0.0483385	0.0577603	0.0452601	0.0649874	0.0510286	0.0644782	0.0646544	0.0756156	0.0568301	5.22202	5.50518	no change	No	No	No	No
ABHD3	NM_138340	chr18	19230857	19284766	-	cg27109614	chr18	19284796	-30	0.00795962	0.0076395	0.00813199	0.023914	0.0151605	0.017034	0.0231215	0.0135053	0	5.22202	5.50518	no change	No	No	No	No
ABHD4	NM_022060	chr14	23067146	23081265	+	cg00679716	chr14	23067188	42	0.0778739	0.0807013	0.0635997	0.0837998	0.0824363	0.0928642	0.0692101	0.0959874	0.0732215	23.3124	23.48	no change	No	No	No	No
ABHD4	NM_022060	chr14	23067146	23081265	+	cg01906197	chr14	23067002	-144	0.0714143	0.106468	0.0638101	0.0796596	0.0786627	0.106461	0.0887126	0.102969	0.0740206	23.3124	23.48	no change	No	No	No	No
ABHD4	NM_022060	chr14	23067146	23081265	+	cg09878415	chr14	23067552	406	0.0828467	0.0773419	0.0672236	0.0979267	0.0990356	0.141189	0.12022	0.161486	0.100534	23.3124	23.48	no change	No	No	No	No
ABHD4	NM_022060	chr14	23067146	23081265	+	cg12153785	chr14	23067088	-58	0.0438539	0.0237071	0.0319395	0.0270653	0.0432967	0.0364999	0.0525537	0.0350413	0.00852121	23.3124	23.48	no change	No	No	No	No
ABHD4	NM_022060	chr14	23067146	23081265	+	cg16014422	chr14	23067084	-62	0.15569	0.126062	0.103099	0.140723	0.143044	0.220086	0.131225	0.142956	0.112195	23.3124	23.48	no change	No	No	No	No
ABHD4	NM_022060	chr14	23067146	23081265	+	cg19482581	chr14	23067335	189	0.0408932	0.0583071	0.0465311	0.0596738	0.0704767	0.0668591	0.076907	0.0804537	0.0578891	23.3124	23.48	no change	No	No	No	No
ABHD4	NM_022060	chr14	23067146	23081265	+	cg21027148	chr14	23066984	-162	0.0601325	0.0824237	0.0572997	0.0710919	0.0783262	0.0841467	0.0735864	0.0674163	0.0721429	23.3124	23.48	no change	No	No	No	No
ABHD4	NM_022060	chr14	23067146	23081265	+	cg22785750	chr14	23067727	581	0	0.0138549	0.00178425	0.017442	0.0302612	0.0185679	0.0246766	0.0204944	0.0127218	23.3124	23.48	no change	No	No	No	No
ABHD4	NM_022060	chr14	23067146	23081265	+	cg22792063	chr14	23067579	433	0.0168752	0.0298451	0	0.0497175	0.0129413	0.0388436	0.0982838	0.0304803	0.00186749	23.3124	23.48	no change	No	No	No	No
ABHD4	NM_022060	chr14	23067146	23081265	+	cg26394737	chr14	23067081	-65	0.0559827	0.0923564	0.101054	0.108789	0.116658	0.137976	0.103613	0.125754	0.083618	23.3124	23.48	no change	No	No	No	No
ABHD5	NM_016006	chr3	43732374	43764217	+	cg02059996	chr3	43732325	-49	0.0251524	0.0245343	0.00584981	0.0307053	0.0338686	0.0252817	0.036616	0.0287756	0.015542	8.68712	21.9848	upregulated	No	No	No	No
ABHD5	NM_016006	chr3	43732374	43764217	+	cg08996790	chr3	43732571	197	0.00954341	0.0148587	0.00421695	0.024011	0.0240767	0.0221696	0.0280022	0.0208458	0.0134804	8.68712	21.9848	upregulated	No	No	No	No
ABHD5	NM_016006	chr3	43732374	43764217	+	cg09668564	chr3	43732144	-230	0.00636938	0.0722602	0.0600775	0.0826466	0.0905821	0.101694	0.148728	0.0800836	0.0676213	8.68712	21.9848	upregulated	No	No	No	No
ABHD5	NM_016006	chr3	43732374	43764217	+	cg12832630	chr3	43732303	-71	0.0124523	0.00827778	0	0.0196975	0.0174984	0.0130802	0.0223598	0.0139246	0	8.68712	21.9848	upregulated	No	No	No	No
ABHD5	NM_016006	chr3	43732374	43764217	+	cg17200204	chr3	43732323	-51	0.137983	0.136735	0.139231	0.164743	0.149141	0.152624	0.154314	0.137561	0.12781	8.68712	21.9848	upregulated	No	No	No	No
ABHD5	NM_016006	chr3	43732374	43764217	+	cg18908981	chr3	43732200	-174	0.065533	0.0772199	0.0650552	0.0785715	0.0724274	0.131526	0.0889466	0.0812258	0.070136	8.68712	21.9848	upregulated	No	No	No	No
ABHD5	NM_016006	chr3	43732374	43764217	+	cg19150852	chr3	43732102	-272	0.0448265	0.0890561	0.0563029	0.0786153	0.126687	0.0647394	0.133514	0.0867186	0.129569	8.68712	21.9848	upregulated	No	No	No	No
ABHD5	NM_016006	chr3	43732374	43764217	+	cg19251345	chr3	43733038	664	0.0627444	0.086912	0.0976775	0.144703	0.0987188	0.168349	0.111091	0.114349	0.097141	8.68712	21.9848	upregulated	No	No	No	No
ABHD5	NM_016006	chr3	43732374	43764217	+	cg21753630	chr3	43732237	-137	0.0289933	0.0541685	0.0367882	0.0496537	0.0531003	0.0699581	0.047393	0.0493288	0.0454973	8.68712	21.9848	upregulated	No	No	No	No
ABHD5	NM_016006	chr3	43732374	43764217	+	cg23239109	chr3	43732098	-276	0.0122682	0.0262797	0.00709018	0.0432418	0.0588517	0.014521	0.0403354	0.025595	0.0312916	8.68712	21.9848	upregulated	No	No	No	No
ABHD5	NM_016006	chr3	43732374	43764217	+	cg24770703	chr3	43732211	-163	0.0540364	0.049064	0.0440117	0.0545683	0.0499558	0.0802175	0.0641957	0.066443	0.0463353	8.68712	21.9848	upregulated	No	No	No	No
ABHD5	NM_016006	chr3	43732374	43764217	+	cg24822001	chr3	43732329	-45	0.0164363	0.0284683	0.012093	0.0249447	0.0266562	0.0218225	0.0346446	0.0348925	0.0128348	8.68712	21.9848	upregulated	No	No	No	No
ABHD5	NM_016006	chr3	43732374	43764217	+	cg27260148	chr3	43732993	619	0.0519711	0.059849	0.0637087	0.0870976	0.0827816	0.0787125	0.0765838	0.0756262	0.0750557	8.68712	21.9848	upregulated	No	No	No	No
ABHD6	NM_020676	chr3	58223258	58280461	+	cg04800682	chr3	58223165	-93	0.0811143	0.0952883	0.0699622	0.112539	0.143423	0.162757	0.158194	0.187192	0.0784943	9.50028	8.66188	no change	No	No	No	No
ABHD6	NM_020676	chr3	58223258	58280461	+	cg05421946	chr3	58223373	115	0.00520999	0.018795	0.00446233	0.016974	0.0214148	0.0263821	0.0200716	0.0172342	0.0151923	9.50028	8.66188	no change	No	No	No	No
ABHD6	NM_020676	chr3	58223258	58280461	+	cg07575867	chr3	58223146	-112	0	0.00532887	0	0.0283602	0.025792	0.0706412	0.0317045	0.0305796	0	9.50028	8.66188	no change	No	No	No	No
ABHD6	NM_020676	chr3	58223258	58280461	+	cg09700602	chr3	58223062	-196	0.0696044	0.0786283	0.069652	0.100483	0.0955531	0.14869	0.0864623	0.124587	0.0764013	9.50028	8.66188	no change	No	No	No	No
ABHD6	NM_020676	chr3	58223258	58280461	+	cg10572794	chr3	58223527	269	0.0671844	0.10196	0.0549029	0.0710962	0.072803	0.108445	0.0806969	0.114864	0.0592316	9.50028	8.66188	no change	No	No	No	No
ABHD6	NM_020676	chr3	58223258	58280461	+	cg13423394	chr3	58223060	-198	0.0559956	0.058631	0.0782134	0.0779263	0.0727315	0.115807	0.0780988	0.114316	0.0833993	9.50028	8.66188	no change	No	No	No	No
ABHD8	NM_024527	chr19	17402939	17414282	-	cg04576684	chr19	17414284	-2	0.0860194	0.108559	0.116031	0.121988	0.103495	0.136314	0.120142	0.121046	0.0861639	10.2392	13.8554	no change	No	No	No	No
ABHD8	NM_024527	chr19	17402939	17414282	-	cg06952291	chr19	17414123	159	0	0.0190098	0.0122544	0.0372971	0.0204627	0.0358923	0.0188034	0.0160776	0.0131205	10.2392	13.8554	no change	No	No	No	No
ABHD8	NM_024527	chr19	17402939	17414282	-	cg08145177	chr19	17413767	515	0.164848	0.265429	0.10699	0.270167	0.282446	0.167583	0.281867	0.143431	0.195628	10.2392	13.8554	no change	No	No	No	No
ABHD8	NM_024527	chr19	17402939	17414282	-	cg11906827	chr19	17414337	-55	0.0494199	0.0474001	0.0484514	0.0644438	0.0679094	0.0754314	0.0870447	0.0659768	0.0473988	10.2392	13.8554	no change	No	No	No	No
ABHD8	NM_024527	chr19	17402939	17414282	-	cg14935078	chr19	17414399	-117	0.0828624	0.149174	0.118546	0.125861	0.136607	0.146167	0.13691	0.112819	0.0864454	10.2392	13.8554	no change	No	No	No	No
ABHD8	NM_024527	chr19	17402939	17414282	-	cg15066100	chr19	17413959	323	0.031785	0.0882881	0.0206614	0.0437115	0.0555393	0.0594688	0.0554294	0.0381331	0.0198445	10.2392	13.8554	no change	No	No	No	No
ABHD8	NM_024527	chr19	17402939	17414282	-	cg22734480	chr19	17414346	-64	0.0546966	0.0543372	0.0616634	0.0894793	0.0582251	0.0960899	0.0804018	0.0874988	0.0522627	10.2392	13.8554	no change	No	No	No	No
ABHD8	NM_024527	chr19	17402939	17414282	-	cg25412575	chr19	17414379	-97	0.0212142	0.0318839	0.0159749	0.0343372	0.0503515	0.0407859	0.0566444	0.0352717	0.0126912	10.2392	13.8554	no change	No	No	No	No
ABHD8	NM_024527	chr19	17402939	17414282	-	cg27152443	chr19	17414300	-18	0.0704988	0.077109	0.0946674	0.111803	0.100305	0.165871	0.11661	0.117736	0.0787668	10.2392	13.8554	no change	No	No	No	No
ABI1	NM_001012750	chr10	27035524	27150016	-	cg03808459	chr10	27150112	-96	0.0782269	0.0821654	0.0964297	0.124588	0.0931101	0.144845	0.0900403	0.127922	0.107934	3.09001	0.0539785	downregulated	No	No	No	No
ABI1	NM_001012750	chr10	27035524	27150016	-	cg13023397	chr10	27150228	-212	0.0720211	0.0576383	0.0232948	0.0419912	0.0748494	0.145269	0.0878265	0.0972236	0.0759591	3.09001	0.0539785	downregulated	No	No	No	No
ABI1	NM_001012750	chr10	27035524	27150016	-	cg15317221	chr10	27149860	156	0.00897245	0.0291472	0.0124078	0.0513996	0.0562369	0.0337775	0.0397311	0.053845	0.000997181	3.09001	0.0539785	downregulated	No	No	No	No
ABI1	NM_001012750	chr10	27035524	27150016	-	cg16698551	chr10	27150092	-76	0.0576974	0.0443632	0.0548732	0.0798166	0.0587352	0.108415	0.0648333	0.0938359	0.0979714	3.09001	0.0539785	downregulated	No	No	No	No
ABI1	NM_001012750	chr10	27035524	27150016	-	cg17918201	chr10	27150106	-90	0.0731238	0.0657176	0.0623915	0.104514	0.0986192	0.093876	0.0935781	0.0971027	0.0899903	3.09001	0.0539785	downregulated	No	No	No	No
ABI1	NM_001012750	chr10	27035524	27150016	-	cg19945092	chr10	27149349	667	0.0128844	0.0231155	0.00721263	0.0211737	0.0287311	0.0307793	0.031146	0.0255258	0.00363412	3.09001	0.0539785	downregulated	No	No	No	No
ABI1	NM_001012750	chr10	27035524	27150016	-	cg20151668	chr10	27150052	-36	0.0895273	0.125403	0.115393	0.122412	0.116177	0.173436	0.142765	0.10013	0.108494	3.09001	0.0539785	downregulated	No	No	No	No
ABI1	NM_001012750	chr10	27035524	27150016	-	cg20318353	chr10	27149849	167	0.00700538	0.00654052	0	0.0336614	0.0248066	0.0412969	0.0232881	0.0235293	0.00623606	3.09001	0.0539785	downregulated	No	No	No	No
ABI1	NM_001012750	chr10	27035524	27150016	-	cg23087130	chr10	27149668	348	0.0163941	0.0511296	0.0570125	0.0585674	0.0575613	0.0403267	0.0614901	0.0528054	0.0373521	3.09001	0.0539785	downregulated	No	No	No	No
ABI1	NM_001012750	chr10	27035524	27150016	-	cg26695125	chr10	27149660	356	0.0520741	0.0523761	0.0661717	0.0734784	0.0639342	0.0905356	0.0998372	0.0937728	0.0405322	3.09001	0.0539785	downregulated	No	No	No	No
ABI1	NM_001012751	chr10	27035524	27150016	-	cg03808459	chr10	27150112	-96	0.0782269	0.0821654	0.0964297	0.124588	0.0931101	0.144845	0.0900403	0.127922	0.107934	0.000326765	0.000133316	no change	No	No	No	No
ABI1	NM_001012751	chr10	27035524	27150016	-	cg13023397	chr10	27150228	-212	0.0720211	0.0576383	0.0232948	0.0419912	0.0748494	0.145269	0.0878265	0.0972236	0.0759591	0.000326765	0.000133316	no change	No	No	No	No
ABI1	NM_001012751	chr10	27035524	27150016	-	cg15317221	chr10	27149860	156	0.00897245	0.0291472	0.0124078	0.0513996	0.0562369	0.0337775	0.0397311	0.053845	0.000997181	0.000326765	0.000133316	no change	No	No	No	No
ABI1	NM_001012751	chr10	27035524	27150016	-	cg16698551	chr10	27150092	-76	0.0576974	0.0443632	0.0548732	0.0798166	0.0587352	0.108415	0.0648333	0.0938359	0.0979714	0.000326765	0.000133316	no change	No	No	No	No
ABI1	NM_001012751	chr10	27035524	27150016	-	cg17918201	chr10	27150106	-90	0.0731238	0.0657176	0.0623915	0.104514	0.0986192	0.093876	0.0935781	0.0971027	0.0899903	0.000326765	0.000133316	no change	No	No	No	No
ABI1	NM_001012751	chr10	27035524	27150016	-	cg19945092	chr10	27149349	667	0.0128844	0.0231155	0.00721263	0.0211737	0.0287311	0.0307793	0.031146	0.0255258	0.00363412	0.000326765	0.000133316	no change	No	No	No	No
ABI1	NM_001012751	chr10	27035524	27150016	-	cg20151668	chr10	27150052	-36	0.0895273	0.125403	0.115393	0.122412	0.116177	0.173436	0.142765	0.10013	0.108494	0.000326765	0.000133316	no change	No	No	No	No
ABI1	NM_001012751	chr10	27035524	27150016	-	cg20318353	chr10	27149849	167	0.00700538	0.00654052	0	0.0336614	0.0248066	0.0412969	0.0232881	0.0235293	0.00623606	0.000326765	0.000133316	no change	No	No	No	No
ABI1	NM_001012751	chr10	27035524	27150016	-	cg23087130	chr10	27149668	348	0.0163941	0.0511296	0.0570125	0.0585674	0.0575613	0.0403267	0.0614901	0.0528054	0.0373521	0.000326765	0.000133316	no change	No	No	No	No
ABI1	NM_001012751	chr10	27035524	27150016	-	cg26695125	chr10	27149660	356	0.0520741	0.0523761	0.0661717	0.0734784	0.0639342	0.0905356	0.0998372	0.0937728	0.0405322	0.000326765	0.000133316	no change	No	No	No	No
ABI1	NM_001012752	chr10	27035524	27150016	-	cg03808459	chr10	27150112	-96	0.0782269	0.0821654	0.0964297	0.124588	0.0931101	0.144845	0.0900403	0.127922	0.107934	10.7294	10.698	no change	No	No	No	No
ABI1	NM_001012752	chr10	27035524	27150016	-	cg13023397	chr10	27150228	-212	0.0720211	0.0576383	0.0232948	0.0419912	0.0748494	0.145269	0.0878265	0.0972236	0.0759591	10.7294	10.698	no change	No	No	No	No
ABI1	NM_001012752	chr10	27035524	27150016	-	cg15317221	chr10	27149860	156	0.00897245	0.0291472	0.0124078	0.0513996	0.0562369	0.0337775	0.0397311	0.053845	0.000997181	10.7294	10.698	no change	No	No	No	No
ABI1	NM_001012752	chr10	27035524	27150016	-	cg16698551	chr10	27150092	-76	0.0576974	0.0443632	0.0548732	0.0798166	0.0587352	0.108415	0.0648333	0.0938359	0.0979714	10.7294	10.698	no change	No	No	No	No
ABI1	NM_001012752	chr10	27035524	27150016	-	cg17918201	chr10	27150106	-90	0.0731238	0.0657176	0.0623915	0.104514	0.0986192	0.093876	0.0935781	0.0971027	0.0899903	10.7294	10.698	no change	No	No	No	No
ABI1	NM_001012752	chr10	27035524	27150016	-	cg19945092	chr10	27149349	667	0.0128844	0.0231155	0.00721263	0.0211737	0.0287311	0.0307793	0.031146	0.0255258	0.00363412	10.7294	10.698	no change	No	No	No	No
ABI1	NM_001012752	chr10	27035524	27150016	-	cg20151668	chr10	27150052	-36	0.0895273	0.125403	0.115393	0.122412	0.116177	0.173436	0.142765	0.10013	0.108494	10.7294	10.698	no change	No	No	No	No
ABI1	NM_001012752	chr10	27035524	27150016	-	cg20318353	chr10	27149849	167	0.00700538	0.00654052	0	0.0336614	0.0248066	0.0412969	0.0232881	0.0235293	0.00623606	10.7294	10.698	no change	No	No	No	No
ABI1	NM_001012752	chr10	27035524	27150016	-	cg23087130	chr10	27149668	348	0.0163941	0.0511296	0.0570125	0.0585674	0.0575613	0.0403267	0.0614901	0.0528054	0.0373521	10.7294	10.698	no change	No	No	No	No
ABI1	NM_001012752	chr10	27035524	27150016	-	cg26695125	chr10	27149660	356	0.0520741	0.0523761	0.0661717	0.0734784	0.0639342	0.0905356	0.0998372	0.0937728	0.0405322	10.7294	10.698	no change	No	No	No	No
ABI1	NM_001178116	chr10	27035524	27150016	-	cg03808459	chr10	27150112	-96	0.0782269	0.0821654	0.0964297	0.124588	0.0931101	0.144845	0.0900403	0.127922	0.107934	0	0	no change	No	No	No	No
ABI1	NM_001178116	chr10	27035524	27150016	-	cg13023397	chr10	27150228	-212	0.0720211	0.0576383	0.0232948	0.0419912	0.0748494	0.145269	0.0878265	0.0972236	0.0759591	0	0	no change	No	No	No	No
ABI1	NM_001178116	chr10	27035524	27150016	-	cg15317221	chr10	27149860	156	0.00897245	0.0291472	0.0124078	0.0513996	0.0562369	0.0337775	0.0397311	0.053845	0.000997181	0	0	no change	No	No	No	No
ABI1	NM_001178116	chr10	27035524	27150016	-	cg16698551	chr10	27150092	-76	0.0576974	0.0443632	0.0548732	0.0798166	0.0587352	0.108415	0.0648333	0.0938359	0.0979714	0	0	no change	No	No	No	No
ABI1	NM_001178116	chr10	27035524	27150016	-	cg17918201	chr10	27150106	-90	0.0731238	0.0657176	0.0623915	0.104514	0.0986192	0.093876	0.0935781	0.0971027	0.0899903	0	0	no change	No	No	No	No
ABI1	NM_001178116	chr10	27035524	27150016	-	cg19945092	chr10	27149349	667	0.0128844	0.0231155	0.00721263	0.0211737	0.0287311	0.0307793	0.031146	0.0255258	0.00363412	0	0	no change	No	No	No	No
ABI1	NM_001178116	chr10	27035524	27150016	-	cg20151668	chr10	27150052	-36	0.0895273	0.125403	0.115393	0.122412	0.116177	0.173436	0.142765	0.10013	0.108494	0	0	no change	No	No	No	No
ABI1	NM_001178116	chr10	27035524	27150016	-	cg20318353	chr10	27149849	167	0.00700538	0.00654052	0	0.0336614	0.0248066	0.0412969	0.0232881	0.0235293	0.00623606	0	0	no change	No	No	No	No
ABI1	NM_001178116	chr10	27035524	27150016	-	cg23087130	chr10	27149668	348	0.0163941	0.0511296	0.0570125	0.0585674	0.0575613	0.0403267	0.0614901	0.0528054	0.0373521	0	0	no change	No	No	No	No
ABI1	NM_001178116	chr10	27035524	27150016	-	cg26695125	chr10	27149660	356	0.0520741	0.0523761	0.0661717	0.0734784	0.0639342	0.0905356	0.0998372	0.0937728	0.0405322	0	0	no change	No	No	No	No
ABI1	NM_001178119	chr10	27035524	27150016	-	cg03808459	chr10	27150112	-96	0.0782269	0.0821654	0.0964297	0.124588	0.0931101	0.144845	0.0900403	0.127922	0.107934	4.8049	10.324	upregulated	No	No	No	No
ABI1	NM_001178119	chr10	27035524	27150016	-	cg13023397	chr10	27150228	-212	0.0720211	0.0576383	0.0232948	0.0419912	0.0748494	0.145269	0.0878265	0.0972236	0.0759591	4.8049	10.324	upregulated	No	No	No	No
ABI1	NM_001178119	chr10	27035524	27150016	-	cg15317221	chr10	27149860	156	0.00897245	0.0291472	0.0124078	0.0513996	0.0562369	0.0337775	0.0397311	0.053845	0.000997181	4.8049	10.324	upregulated	No	No	No	No
ABI1	NM_001178119	chr10	27035524	27150016	-	cg16698551	chr10	27150092	-76	0.0576974	0.0443632	0.0548732	0.0798166	0.0587352	0.108415	0.0648333	0.0938359	0.0979714	4.8049	10.324	upregulated	No	No	No	No
ABI1	NM_001178119	chr10	27035524	27150016	-	cg17918201	chr10	27150106	-90	0.0731238	0.0657176	0.0623915	0.104514	0.0986192	0.093876	0.0935781	0.0971027	0.0899903	4.8049	10.324	upregulated	No	No	No	No
ABI1	NM_001178119	chr10	27035524	27150016	-	cg19945092	chr10	27149349	667	0.0128844	0.0231155	0.00721263	0.0211737	0.0287311	0.0307793	0.031146	0.0255258	0.00363412	4.8049	10.324	upregulated	No	No	No	No
ABI1	NM_001178119	chr10	27035524	27150016	-	cg20151668	chr10	27150052	-36	0.0895273	0.125403	0.115393	0.122412	0.116177	0.173436	0.142765	0.10013	0.108494	4.8049	10.324	upregulated	No	No	No	No
ABI1	NM_001178119	chr10	27035524	27150016	-	cg20318353	chr10	27149849	167	0.00700538	0.00654052	0	0.0336614	0.0248066	0.0412969	0.0232881	0.0235293	0.00623606	4.8049	10.324	upregulated	No	No	No	No
ABI1	NM_001178119	chr10	27035524	27150016	-	cg23087130	chr10	27149668	348	0.0163941	0.0511296	0.0570125	0.0585674	0.0575613	0.0403267	0.0614901	0.0528054	0.0373521	4.8049	10.324	upregulated	No	No	No	No
ABI1	NM_001178119	chr10	27035524	27150016	-	cg26695125	chr10	27149660	356	0.0520741	0.0523761	0.0661717	0.0734784	0.0639342	0.0905356	0.0998372	0.0937728	0.0405322	4.8049	10.324	upregulated	No	No	No	No
ABI1	NM_001178120	chr10	27035524	27150016	-	cg03808459	chr10	27150112	-96	0.0782269	0.0821654	0.0964297	0.124588	0.0931101	0.144845	0.0900403	0.127922	0.107934	0.000860728	0.0119069	no change	No	No	No	No
ABI1	NM_001178120	chr10	27035524	27150016	-	cg13023397	chr10	27150228	-212	0.0720211	0.0576383	0.0232948	0.0419912	0.0748494	0.145269	0.0878265	0.0972236	0.0759591	0.000860728	0.0119069	no change	No	No	No	No
ABI1	NM_001178120	chr10	27035524	27150016	-	cg15317221	chr10	27149860	156	0.00897245	0.0291472	0.0124078	0.0513996	0.0562369	0.0337775	0.0397311	0.053845	0.000997181	0.000860728	0.0119069	no change	No	No	No	No
ABI1	NM_001178120	chr10	27035524	27150016	-	cg16698551	chr10	27150092	-76	0.0576974	0.0443632	0.0548732	0.0798166	0.0587352	0.108415	0.0648333	0.0938359	0.0979714	0.000860728	0.0119069	no change	No	No	No	No
ABI1	NM_001178120	chr10	27035524	27150016	-	cg17918201	chr10	27150106	-90	0.0731238	0.0657176	0.0623915	0.104514	0.0986192	0.093876	0.0935781	0.0971027	0.0899903	0.000860728	0.0119069	no change	No	No	No	No
ABI1	NM_001178120	chr10	27035524	27150016	-	cg19945092	chr10	27149349	667	0.0128844	0.0231155	0.00721263	0.0211737	0.0287311	0.0307793	0.031146	0.0255258	0.00363412	0.000860728	0.0119069	no change	No	No	No	No
ABI1	NM_001178120	chr10	27035524	27150016	-	cg20151668	chr10	27150052	-36	0.0895273	0.125403	0.115393	0.122412	0.116177	0.173436	0.142765	0.10013	0.108494	0.000860728	0.0119069	no change	No	No	No	No
ABI1	NM_001178120	chr10	27035524	27150016	-	cg20318353	chr10	27149849	167	0.00700538	0.00654052	0	0.0336614	0.0248066	0.0412969	0.0232881	0.0235293	0.00623606	0.000860728	0.0119069	no change	No	No	No	No
ABI1	NM_001178120	chr10	27035524	27150016	-	cg23087130	chr10	27149668	348	0.0163941	0.0511296	0.0570125	0.0585674	0.0575613	0.0403267	0.0614901	0.0528054	0.0373521	0.000860728	0.0119069	no change	No	No	No	No
ABI1	NM_001178120	chr10	27035524	27150016	-	cg26695125	chr10	27149660	356	0.0520741	0.0523761	0.0661717	0.0734784	0.0639342	0.0905356	0.0998372	0.0937728	0.0405322	0.000860728	0.0119069	no change	No	No	No	No
ABI1	NM_001178121	chr10	27035524	27150016	-	cg03808459	chr10	27150112	-96	0.0782269	0.0821654	0.0964297	0.124588	0.0931101	0.144845	0.0900403	0.127922	0.107934	0.00312501	1.04049	upregulated	No	No	No	No
ABI1	NM_001178121	chr10	27035524	27150016	-	cg13023397	chr10	27150228	-212	0.0720211	0.0576383	0.0232948	0.0419912	0.0748494	0.145269	0.0878265	0.0972236	0.0759591	0.00312501	1.04049	upregulated	No	No	No	No
ABI1	NM_001178121	chr10	27035524	27150016	-	cg15317221	chr10	27149860	156	0.00897245	0.0291472	0.0124078	0.0513996	0.0562369	0.0337775	0.0397311	0.053845	0.000997181	0.00312501	1.04049	upregulated	No	No	No	No
ABI1	NM_001178121	chr10	27035524	27150016	-	cg16698551	chr10	27150092	-76	0.0576974	0.0443632	0.0548732	0.0798166	0.0587352	0.108415	0.0648333	0.0938359	0.0979714	0.00312501	1.04049	upregulated	No	No	No	No
ABI1	NM_001178121	chr10	27035524	27150016	-	cg17918201	chr10	27150106	-90	0.0731238	0.0657176	0.0623915	0.104514	0.0986192	0.093876	0.0935781	0.0971027	0.0899903	0.00312501	1.04049	upregulated	No	No	No	No
ABI1	NM_001178121	chr10	27035524	27150016	-	cg19945092	chr10	27149349	667	0.0128844	0.0231155	0.00721263	0.0211737	0.0287311	0.0307793	0.031146	0.0255258	0.00363412	0.00312501	1.04049	upregulated	No	No	No	No
ABI1	NM_001178121	chr10	27035524	27150016	-	cg20151668	chr10	27150052	-36	0.0895273	0.125403	0.115393	0.122412	0.116177	0.173436	0.142765	0.10013	0.108494	0.00312501	1.04049	upregulated	No	No	No	No
ABI1	NM_001178121	chr10	27035524	27150016	-	cg20318353	chr10	27149849	167	0.00700538	0.00654052	0	0.0336614	0.0248066	0.0412969	0.0232881	0.0235293	0.00623606	0.00312501	1.04049	upregulated	No	No	No	No
ABI1	NM_001178121	chr10	27035524	27150016	-	cg23087130	chr10	27149668	348	0.0163941	0.0511296	0.0570125	0.0585674	0.0575613	0.0403267	0.0614901	0.0528054	0.0373521	0.00312501	1.04049	upregulated	No	No	No	No
ABI1	NM_001178121	chr10	27035524	27150016	-	cg26695125	chr10	27149660	356	0.0520741	0.0523761	0.0661717	0.0734784	0.0639342	0.0905356	0.0998372	0.0937728	0.0405322	0.00312501	1.04049	upregulated	No	No	No	No
ABI1	NM_001178122	chr10	27035524	27150016	-	cg03808459	chr10	27150112	-96	0.0782269	0.0821654	0.0964297	0.124588	0.0931101	0.144845	0.0900403	0.127922	0.107934	0.18223	0	no change	No	No	No	No
ABI1	NM_001178122	chr10	27035524	27150016	-	cg13023397	chr10	27150228	-212	0.0720211	0.0576383	0.0232948	0.0419912	0.0748494	0.145269	0.0878265	0.0972236	0.0759591	0.18223	0	no change	No	No	No	No
ABI1	NM_001178122	chr10	27035524	27150016	-	cg15317221	chr10	27149860	156	0.00897245	0.0291472	0.0124078	0.0513996	0.0562369	0.0337775	0.0397311	0.053845	0.000997181	0.18223	0	no change	No	No	No	No
ABI1	NM_001178122	chr10	27035524	27150016	-	cg16698551	chr10	27150092	-76	0.0576974	0.0443632	0.0548732	0.0798166	0.0587352	0.108415	0.0648333	0.0938359	0.0979714	0.18223	0	no change	No	No	No	No
ABI1	NM_001178122	chr10	27035524	27150016	-	cg17918201	chr10	27150106	-90	0.0731238	0.0657176	0.0623915	0.104514	0.0986192	0.093876	0.0935781	0.0971027	0.0899903	0.18223	0	no change	No	No	No	No
ABI1	NM_001178122	chr10	27035524	27150016	-	cg19945092	chr10	27149349	667	0.0128844	0.0231155	0.00721263	0.0211737	0.0287311	0.0307793	0.031146	0.0255258	0.00363412	0.18223	0	no change	No	No	No	No
ABI1	NM_001178122	chr10	27035524	27150016	-	cg20151668	chr10	27150052	-36	0.0895273	0.125403	0.115393	0.122412	0.116177	0.173436	0.142765	0.10013	0.108494	0.18223	0	no change	No	No	No	No
ABI1	NM_001178122	chr10	27035524	27150016	-	cg20318353	chr10	27149849	167	0.00700538	0.00654052	0	0.0336614	0.0248066	0.0412969	0.0232881	0.0235293	0.00623606	0.18223	0	no change	No	No	No	No
ABI1	NM_001178122	chr10	27035524	27150016	-	cg23087130	chr10	27149668	348	0.0163941	0.0511296	0.0570125	0.0585674	0.0575613	0.0403267	0.0614901	0.0528054	0.0373521	0.18223	0	no change	No	No	No	No
ABI1	NM_001178122	chr10	27035524	27150016	-	cg26695125	chr10	27149660	356	0.0520741	0.0523761	0.0661717	0.0734784	0.0639342	0.0905356	0.0998372	0.0937728	0.0405322	0.18223	0	no change	No	No	No	No
ABI1	NM_001178123	chr10	27035524	27150016	-	cg03808459	chr10	27150112	-96	0.0782269	0.0821654	0.0964297	0.124588	0.0931101	0.144845	0.0900403	0.127922	0.107934	0	0	no change	No	No	No	No
ABI1	NM_001178123	chr10	27035524	27150016	-	cg13023397	chr10	27150228	-212	0.0720211	0.0576383	0.0232948	0.0419912	0.0748494	0.145269	0.0878265	0.0972236	0.0759591	0	0	no change	No	No	No	No
ABI1	NM_001178123	chr10	27035524	27150016	-	cg15317221	chr10	27149860	156	0.00897245	0.0291472	0.0124078	0.0513996	0.0562369	0.0337775	0.0397311	0.053845	0.000997181	0	0	no change	No	No	No	No
ABI1	NM_001178123	chr10	27035524	27150016	-	cg16698551	chr10	27150092	-76	0.0576974	0.0443632	0.0548732	0.0798166	0.0587352	0.108415	0.0648333	0.0938359	0.0979714	0	0	no change	No	No	No	No
ABI1	NM_001178123	chr10	27035524	27150016	-	cg17918201	chr10	27150106	-90	0.0731238	0.0657176	0.0623915	0.104514	0.0986192	0.093876	0.0935781	0.0971027	0.0899903	0	0	no change	No	No	No	No
ABI1	NM_001178123	chr10	27035524	27150016	-	cg19945092	chr10	27149349	667	0.0128844	0.0231155	0.00721263	0.0211737	0.0287311	0.0307793	0.031146	0.0255258	0.00363412	0	0	no change	No	No	No	No
ABI1	NM_001178123	chr10	27035524	27150016	-	cg20151668	chr10	27150052	-36	0.0895273	0.125403	0.115393	0.122412	0.116177	0.173436	0.142765	0.10013	0.108494	0	0	no change	No	No	No	No
ABI1	NM_001178123	chr10	27035524	27150016	-	cg20318353	chr10	27149849	167	0.00700538	0.00654052	0	0.0336614	0.0248066	0.0412969	0.0232881	0.0235293	0.00623606	0	0	no change	No	No	No	No
ABI1	NM_001178123	chr10	27035524	27150016	-	cg23087130	chr10	27149668	348	0.0163941	0.0511296	0.0570125	0.0585674	0.0575613	0.0403267	0.0614901	0.0528054	0.0373521	0	0	no change	No	No	No	No
ABI1	NM_001178123	chr10	27035524	27150016	-	cg26695125	chr10	27149660	356	0.0520741	0.0523761	0.0661717	0.0734784	0.0639342	0.0905356	0.0998372	0.0937728	0.0405322	0	0	no change	No	No	No	No
ABI1	NM_001178124	chr10	27035524	27150016	-	cg03808459	chr10	27150112	-96	0.0782269	0.0821654	0.0964297	0.124588	0.0931101	0.144845	0.0900403	0.127922	0.107934	0	0	no change	No	No	No	No
ABI1	NM_001178124	chr10	27035524	27150016	-	cg13023397	chr10	27150228	-212	0.0720211	0.0576383	0.0232948	0.0419912	0.0748494	0.145269	0.0878265	0.0972236	0.0759591	0	0	no change	No	No	No	No
ABI1	NM_001178124	chr10	27035524	27150016	-	cg15317221	chr10	27149860	156	0.00897245	0.0291472	0.0124078	0.0513996	0.0562369	0.0337775	0.0397311	0.053845	0.000997181	0	0	no change	No	No	No	No
ABI1	NM_001178124	chr10	27035524	27150016	-	cg16698551	chr10	27150092	-76	0.0576974	0.0443632	0.0548732	0.0798166	0.0587352	0.108415	0.0648333	0.0938359	0.0979714	0	0	no change	No	No	No	No
ABI1	NM_001178124	chr10	27035524	27150016	-	cg17918201	chr10	27150106	-90	0.0731238	0.0657176	0.0623915	0.104514	0.0986192	0.093876	0.0935781	0.0971027	0.0899903	0	0	no change	No	No	No	No
ABI1	NM_001178124	chr10	27035524	27150016	-	cg19945092	chr10	27149349	667	0.0128844	0.0231155	0.00721263	0.0211737	0.0287311	0.0307793	0.031146	0.0255258	0.00363412	0	0	no change	No	No	No	No
ABI1	NM_001178124	chr10	27035524	27150016	-	cg20151668	chr10	27150052	-36	0.0895273	0.125403	0.115393	0.122412	0.116177	0.173436	0.142765	0.10013	0.108494	0	0	no change	No	No	No	No
ABI1	NM_001178124	chr10	27035524	27150016	-	cg20318353	chr10	27149849	167	0.00700538	0.00654052	0	0.0336614	0.0248066	0.0412969	0.0232881	0.0235293	0.00623606	0	0	no change	No	No	No	No
ABI1	NM_001178124	chr10	27035524	27150016	-	cg23087130	chr10	27149668	348	0.0163941	0.0511296	0.0570125	0.0585674	0.0575613	0.0403267	0.0614901	0.0528054	0.0373521	0	0	no change	No	No	No	No
ABI1	NM_001178124	chr10	27035524	27150016	-	cg26695125	chr10	27149660	356	0.0520741	0.0523761	0.0661717	0.0734784	0.0639342	0.0905356	0.0998372	0.0937728	0.0405322	0	0	no change	No	No	No	No
ABI1	NM_001178125	chr10	27035524	27150016	-	cg03808459	chr10	27150112	-96	0.0782269	0.0821654	0.0964297	0.124588	0.0931101	0.144845	0.0900403	0.127922	0.107934	0	0	no change	No	No	No	No
ABI1	NM_001178125	chr10	27035524	27150016	-	cg13023397	chr10	27150228	-212	0.0720211	0.0576383	0.0232948	0.0419912	0.0748494	0.145269	0.0878265	0.0972236	0.0759591	0	0	no change	No	No	No	No
ABI1	NM_001178125	chr10	27035524	27150016	-	cg15317221	chr10	27149860	156	0.00897245	0.0291472	0.0124078	0.0513996	0.0562369	0.0337775	0.0397311	0.053845	0.000997181	0	0	no change	No	No	No	No
ABI1	NM_001178125	chr10	27035524	27150016	-	cg16698551	chr10	27150092	-76	0.0576974	0.0443632	0.0548732	0.0798166	0.0587352	0.108415	0.0648333	0.0938359	0.0979714	0	0	no change	No	No	No	No
ABI1	NM_001178125	chr10	27035524	27150016	-	cg17918201	chr10	27150106	-90	0.0731238	0.0657176	0.0623915	0.104514	0.0986192	0.093876	0.0935781	0.0971027	0.0899903	0	0	no change	No	No	No	No
ABI1	NM_001178125	chr10	27035524	27150016	-	cg19945092	chr10	27149349	667	0.0128844	0.0231155	0.00721263	0.0211737	0.0287311	0.0307793	0.031146	0.0255258	0.00363412	0	0	no change	No	No	No	No
ABI1	NM_001178125	chr10	27035524	27150016	-	cg20151668	chr10	27150052	-36	0.0895273	0.125403	0.115393	0.122412	0.116177	0.173436	0.142765	0.10013	0.108494	0	0	no change	No	No	No	No
ABI1	NM_001178125	chr10	27035524	27150016	-	cg20318353	chr10	27149849	167	0.00700538	0.00654052	0	0.0336614	0.0248066	0.0412969	0.0232881	0.0235293	0.00623606	0	0	no change	No	No	No	No
ABI1	NM_001178125	chr10	27035524	27150016	-	cg23087130	chr10	27149668	348	0.0163941	0.0511296	0.0570125	0.0585674	0.0575613	0.0403267	0.0614901	0.0528054	0.0373521	0	0	no change	No	No	No	No
ABI1	NM_001178125	chr10	27035524	27150016	-	cg26695125	chr10	27149660	356	0.0520741	0.0523761	0.0661717	0.0734784	0.0639342	0.0905356	0.0998372	0.0937728	0.0405322	0	0	no change	No	No	No	No
ABI1	NM_005470	chr10	27035524	27150016	-	cg03808459	chr10	27150112	-96	0.0782269	0.0821654	0.0964297	0.124588	0.0931101	0.144845	0.0900403	0.127922	0.107934	0.345775	0.385096	no change	No	No	No	No
ABI1	NM_005470	chr10	27035524	27150016	-	cg13023397	chr10	27150228	-212	0.0720211	0.0576383	0.0232948	0.0419912	0.0748494	0.145269	0.0878265	0.0972236	0.0759591	0.345775	0.385096	no change	No	No	No	No
ABI1	NM_005470	chr10	27035524	27150016	-	cg15317221	chr10	27149860	156	0.00897245	0.0291472	0.0124078	0.0513996	0.0562369	0.0337775	0.0397311	0.053845	0.000997181	0.345775	0.385096	no change	No	No	No	No
ABI1	NM_005470	chr10	27035524	27150016	-	cg16698551	chr10	27150092	-76	0.0576974	0.0443632	0.0548732	0.0798166	0.0587352	0.108415	0.0648333	0.0938359	0.0979714	0.345775	0.385096	no change	No	No	No	No
ABI1	NM_005470	chr10	27035524	27150016	-	cg17918201	chr10	27150106	-90	0.0731238	0.0657176	0.0623915	0.104514	0.0986192	0.093876	0.0935781	0.0971027	0.0899903	0.345775	0.385096	no change	No	No	No	No
ABI1	NM_005470	chr10	27035524	27150016	-	cg19945092	chr10	27149349	667	0.0128844	0.0231155	0.00721263	0.0211737	0.0287311	0.0307793	0.031146	0.0255258	0.00363412	0.345775	0.385096	no change	No	No	No	No
ABI1	NM_005470	chr10	27035524	27150016	-	cg20151668	chr10	27150052	-36	0.0895273	0.125403	0.115393	0.122412	0.116177	0.173436	0.142765	0.10013	0.108494	0.345775	0.385096	no change	No	No	No	No
ABI1	NM_005470	chr10	27035524	27150016	-	cg20318353	chr10	27149849	167	0.00700538	0.00654052	0	0.0336614	0.0248066	0.0412969	0.0232881	0.0235293	0.00623606	0.345775	0.385096	no change	No	No	No	No
ABI1	NM_005470	chr10	27035524	27150016	-	cg23087130	chr10	27149668	348	0.0163941	0.0511296	0.0570125	0.0585674	0.0575613	0.0403267	0.0614901	0.0528054	0.0373521	0.345775	0.385096	no change	No	No	No	No
ABI1	NM_005470	chr10	27035524	27150016	-	cg26695125	chr10	27149660	356	0.0520741	0.0523761	0.0661717	0.0734784	0.0639342	0.0905356	0.0998372	0.0937728	0.0405322	0.345775	0.385096	no change	No	No	No	No
ABI2	NM_005759	chr2	204193002	204296892	+	cg00035812	chr2	204193378	376	0.0704522	0.0529054	0.0722725	0.083864	0.0558969	0.0855223	0.0885934	0.0867161	0.0623075	20.9697	14.7455	no change	No	No	No	No
ABI2	NM_005759	chr2	204193002	204296892	+	cg02767164	chr2	204192725	-277	0.0139553	0.0412032	0.026959	0.0275493	0.0295158	0.0353466	0.0231969	0.0555705	0.0321749	20.9697	14.7455	no change	No	No	No	No
ABI2	NM_005759	chr2	204193002	204296892	+	cg02795432	chr2	204193336	334	0.0303957	0.0743389	0.0512725	0.0599243	0.0530197	0.0443649	0.0720386	0.0687431	0.0580413	20.9697	14.7455	no change	No	No	No	No
ABI2	NM_005759	chr2	204193002	204296892	+	cg04836792	chr2	204192791	-211	0.0173069	0.0207441	0.0165998	0.0251636	0.0168461	0.0230713	0.0244793	0.0184217	0.00902223	20.9697	14.7455	no change	No	No	No	No
ABI2	NM_005759	chr2	204193002	204296892	+	cg05462826	chr2	204193327	325	0.0585252	0.106133	0.0789246	0.109385	0.0913427	0.11488	0.0944129	0.118065	0.0840922	20.9697	14.7455	no change	No	No	No	No
ABI2	NM_005759	chr2	204193002	204296892	+	cg05983229	chr2	204192854	-148	0	0.00753104	0	0.0172032	0.0178998	0.0212978	0.0345084	0.0112128	0	20.9697	14.7455	no change	No	No	No	No
ABI2	NM_005759	chr2	204193002	204296892	+	cg09845946	chr2	204192806	-196	0.0287704	0.0446674	0.0465154	0.0415661	0.0564432	0.0587768	0.0520255	0.0571884	0.0355979	20.9697	14.7455	no change	No	No	No	No
ABI2	NM_005759	chr2	204193002	204296892	+	cg12625293	chr2	204192809	-193	0.0398535	0.0408422	0.0190137	0.0278016	0.0411751	0.0149419	0.052938	0.0420634	0.00624374	20.9697	14.7455	no change	No	No	No	No
ABI2	NM_005759	chr2	204193002	204296892	+	cg15797608	chr2	204192851	-151	0.00197202	0.0051628	0.00117935	0.0153951	0.0231626	0.0133331	0.0142135	0.0129996	0	20.9697	14.7455	no change	No	No	No	No
ABI3BP	NM_015429	chr3	100468178	100712334	-	cg15028548	chr3	100712322	12	0.0348058	0.725874	0.361635	0.230159	0.48264	0.492174	0.363094	0.524585	0.539783	0.93517	18.8475	upregulated	Yes	No	No	No
ABI3BP	NM_015429	chr3	100468178	100712334	-	cg16163419	chr3	100712326	8	0.0491411	0.793476	0.364177	0.220769	0.531452	0.483871	0.386291	0.535689	0.562346	0.93517	18.8475	upregulated	Yes	No	No	No
ABI3BP	NM_015429	chr3	100468178	100712334	-	cg21968765	chr3	100712345	-11	0.0686073	0.668182	0.0859337	0.114347	0.247589	0.272438	0.192491	0.393625	0.387498	0.93517	18.8475	upregulated	Yes	No	No	No
ABI3BP	NM_015429	chr3	100468178	100712334	-	cg22532079	chr3	100712058	276	0.0523422	0.849732	0.548325	0.204802	0.323651	0.397892	0.294249	0.568286	0.630187	0.93517	18.8475	upregulated	Yes	No	No	No
ABL1	NM_005157	chr9	133710830	133763062	+	cg03494795	chr9	133710827	-3	0.092108	0.0725953	0.0948683	0.149137	0.0978594	0.16891	0.135609	0.122128	0.0904516	24.814	36.7388	no change	No	No	No	No
ABL1	NM_005157	chr9	133710830	133763062	+	cg10288784	chr9	133711284	454	0.00575092	0.0135951	0.0172905	0.0456614	0.0375038	0.0412891	0.0572118	0.0410223	0.0401916	24.814	36.7388	no change	No	No	No	No
ABL1	NM_005157	chr9	133710830	133763062	+	cg14578355	chr9	133711168	338	0.0827993	0.090319	0.09037	0.123295	0.0995364	0.171741	0.123626	0.157309	0.0939909	24.814	36.7388	no change	No	No	No	No
ABL2	NM_001136000	chr1	179068461	179112224	-	cg03471346	chr1	179112077	147	0.0495075	0.865894	0.888788	0.846907	0.657759	0.883546	0.716635	0.84816	0.700382	2.87881	3.55718	no change	No	No	No	No
ABL2	NM_001136001	chr1	179079715	179198819	-	cg02303538	chr1	179199092	-273	0.0138327	0.0274429	0.0179772	0.0353851	0.0442681	0.0357896	0.0285483	0.0256863	0.0153351	1.76212	1.99586	no change	No	No	No	No
ABL2	NM_001136001	chr1	179079715	179198819	-	cg04691540	chr1	179198414	405	0.121595	0.0981313	0.091602	0.142756	0.102169	0.144307	0.0976082	0.133677	0.0848758	1.76212	1.99586	no change	No	No	No	No
ABL2	NM_001136001	chr1	179079715	179198819	-	cg05009066	chr1	179198964	-145	0.0700637	0.0501806	0.0649907	0.0751049	0.0652237	0.0781163	0.0644621	0.100651	0.0567643	1.76212	1.99586	no change	No	No	No	No
ABL2	NM_001136001	chr1	179079715	179198819	-	cg09129563	chr1	179198950	-131	0.0417621	0.0528041	0.0420982	0.0756557	0.06706	0.0939331	0.078401	0.0655899	0.0541303	1.76212	1.99586	no change	No	No	No	No
ABL2	NM_001136001	chr1	179079715	179198819	-	cg10832007	chr1	179198356	463	0.0307544	0.0631166	0.0606986	0.0584251	0.0624193	0.0691747	0.0618163	0.0563999	0.0712949	1.76212	1.99586	no change	No	No	No	No
ABL2	NM_001136001	chr1	179079715	179198819	-	cg11578385	chr1	179198400	419	0.059046	0.0512698	0.0668546	0.0955177	0.0878103	0.124762	0.0944691	0.0835628	0.074738	1.76212	1.99586	no change	No	No	No	No
ABL2	NM_001136001	chr1	179079715	179198819	-	cg25594980	chr1	179198508	311	0.0539857	0.0595168	0.0149207	0.0534491	0.0541592	0.0334718	0.0425335	0.0739912	0.062136	1.76212	1.99586	no change	No	No	No	No
ABL2	NM_001168236	chr1	179068461	179198819	-	cg02303538	chr1	179199092	-273	0.0138327	0.0274429	0.0179772	0.0353851	0.0442681	0.0357896	0.0285483	0.0256863	0.0153351	0.384722	0.0481298	no change	No	No	No	No
ABL2	NM_001168236	chr1	179068461	179198819	-	cg04691540	chr1	179198414	405	0.121595	0.0981313	0.091602	0.142756	0.102169	0.144307	0.0976082	0.133677	0.0848758	0.384722	0.0481298	no change	No	No	No	No
ABL2	NM_001168236	chr1	179068461	179198819	-	cg05009066	chr1	179198964	-145	0.0700637	0.0501806	0.0649907	0.0751049	0.0652237	0.0781163	0.0644621	0.100651	0.0567643	0.384722	0.0481298	no change	No	No	No	No
ABL2	NM_001168236	chr1	179068461	179198819	-	cg09129563	chr1	179198950	-131	0.0417621	0.0528041	0.0420982	0.0756557	0.06706	0.0939331	0.078401	0.0655899	0.0541303	0.384722	0.0481298	no change	No	No	No	No
ABL2	NM_001168236	chr1	179068461	179198819	-	cg10832007	chr1	179198356	463	0.0307544	0.0631166	0.0606986	0.0584251	0.0624193	0.0691747	0.0618163	0.0563999	0.0712949	0.384722	0.0481298	no change	No	No	No	No
ABL2	NM_001168236	chr1	179068461	179198819	-	cg11578385	chr1	179198400	419	0.059046	0.0512698	0.0668546	0.0955177	0.0878103	0.124762	0.0944691	0.0835628	0.074738	0.384722	0.0481298	no change	No	No	No	No
ABL2	NM_001168236	chr1	179068461	179198819	-	cg25594980	chr1	179198508	311	0.0539857	0.0595168	0.0149207	0.0534491	0.0541592	0.0334718	0.0425335	0.0739912	0.062136	0.384722	0.0481298	no change	No	No	No	No
ABL2	NM_001168237	chr1	179068461	179198819	-	cg02303538	chr1	179199092	-273	0.0138327	0.0274429	0.0179772	0.0353851	0.0442681	0.0357896	0.0285483	0.0256863	0.0153351	0.772685	1.89069	upregulated	Yes	No	No	No
ABL2	NM_001168237	chr1	179068461	179198819	-	cg04691540	chr1	179198414	405	0.121595	0.0981313	0.091602	0.142756	0.102169	0.144307	0.0976082	0.133677	0.0848758	0.772685	1.89069	upregulated	Yes	No	No	No
ABL2	NM_001168237	chr1	179068461	179198819	-	cg05009066	chr1	179198964	-145	0.0700637	0.0501806	0.0649907	0.0751049	0.0652237	0.0781163	0.0644621	0.100651	0.0567643	0.772685	1.89069	upregulated	Yes	No	No	No
ABL2	NM_001168237	chr1	179068461	179198819	-	cg09129563	chr1	179198950	-131	0.0417621	0.0528041	0.0420982	0.0756557	0.06706	0.0939331	0.078401	0.0655899	0.0541303	0.772685	1.89069	upregulated	Yes	No	No	No
ABL2	NM_001168237	chr1	179068461	179198819	-	cg10832007	chr1	179198356	463	0.0307544	0.0631166	0.0606986	0.0584251	0.0624193	0.0691747	0.0618163	0.0563999	0.0712949	0.772685	1.89069	upregulated	Yes	No	No	No
ABL2	NM_001168237	chr1	179068461	179198819	-	cg11578385	chr1	179198400	419	0.059046	0.0512698	0.0668546	0.0955177	0.0878103	0.124762	0.0944691	0.0835628	0.074738	0.772685	1.89069	upregulated	Yes	No	No	No
ABL2	NM_001168237	chr1	179068461	179198819	-	cg25594980	chr1	179198508	311	0.0539857	0.0595168	0.0149207	0.0534491	0.0541592	0.0334718	0.0425335	0.0739912	0.062136	0.772685	1.89069	upregulated	Yes	No	No	No
ABL2	NM_001168238	chr1	179068461	179198819	-	cg02303538	chr1	179199092	-273	0.0138327	0.0274429	0.0179772	0.0353851	0.0442681	0.0357896	0.0285483	0.0256863	0.0153351	1.52207	1.88903	no change	No	No	No	No
ABL2	NM_001168238	chr1	179068461	179198819	-	cg04691540	chr1	179198414	405	0.121595	0.0981313	0.091602	0.142756	0.102169	0.144307	0.0976082	0.133677	0.0848758	1.52207	1.88903	no change	No	No	No	No
ABL2	NM_001168238	chr1	179068461	179198819	-	cg05009066	chr1	179198964	-145	0.0700637	0.0501806	0.0649907	0.0751049	0.0652237	0.0781163	0.0644621	0.100651	0.0567643	1.52207	1.88903	no change	No	No	No	No
ABL2	NM_001168238	chr1	179068461	179198819	-	cg09129563	chr1	179198950	-131	0.0417621	0.0528041	0.0420982	0.0756557	0.06706	0.0939331	0.078401	0.0655899	0.0541303	1.52207	1.88903	no change	No	No	No	No
ABL2	NM_001168238	chr1	179068461	179198819	-	cg10832007	chr1	179198356	463	0.0307544	0.0631166	0.0606986	0.0584251	0.0624193	0.0691747	0.0618163	0.0563999	0.0712949	1.52207	1.88903	no change	No	No	No	No
ABL2	NM_001168238	chr1	179068461	179198819	-	cg11578385	chr1	179198400	419	0.059046	0.0512698	0.0668546	0.0955177	0.0878103	0.124762	0.0944691	0.0835628	0.074738	1.52207	1.88903	no change	No	No	No	No
ABL2	NM_001168238	chr1	179068461	179198819	-	cg25594980	chr1	179198508	311	0.0539857	0.0595168	0.0149207	0.0534491	0.0541592	0.0334718	0.0425335	0.0739912	0.062136	1.52207	1.88903	no change	No	No	No	No
ABL2	NM_001168239	chr1	179068461	179112224	-	cg03471346	chr1	179112077	147	0.0495075	0.865894	0.888788	0.846907	0.657759	0.883546	0.716635	0.84816	0.700382	1.21526	7.32261	upregulated	Yes	No	No	No
ABL2	NM_005158	chr1	179068461	179112224	-	cg03471346	chr1	179112077	147	0.0495075	0.865894	0.888788	0.846907	0.657759	0.883546	0.716635	0.84816	0.700382	1.18513	0.485884	no change	No	No	No	No
ABL2	NM_007314	chr1	179068461	179198819	-	cg02303538	chr1	179199092	-273	0.0138327	0.0274429	0.0179772	0.0353851	0.0442681	0.0357896	0.0285483	0.0256863	0.0153351	0.788143	0.746282	no change	No	No	No	No
ABL2	NM_007314	chr1	179068461	179198819	-	cg04691540	chr1	179198414	405	0.121595	0.0981313	0.091602	0.142756	0.102169	0.144307	0.0976082	0.133677	0.0848758	0.788143	0.746282	no change	No	No	No	No
ABL2	NM_007314	chr1	179068461	179198819	-	cg05009066	chr1	179198964	-145	0.0700637	0.0501806	0.0649907	0.0751049	0.0652237	0.0781163	0.0644621	0.100651	0.0567643	0.788143	0.746282	no change	No	No	No	No
ABL2	NM_007314	chr1	179068461	179198819	-	cg09129563	chr1	179198950	-131	0.0417621	0.0528041	0.0420982	0.0756557	0.06706	0.0939331	0.078401	0.0655899	0.0541303	0.788143	0.746282	no change	No	No	No	No
ABL2	NM_007314	chr1	179068461	179198819	-	cg10832007	chr1	179198356	463	0.0307544	0.0631166	0.0606986	0.0584251	0.0624193	0.0691747	0.0618163	0.0563999	0.0712949	0.788143	0.746282	no change	No	No	No	No
ABL2	NM_007314	chr1	179068461	179198819	-	cg11578385	chr1	179198400	419	0.059046	0.0512698	0.0668546	0.0955177	0.0878103	0.124762	0.0944691	0.0835628	0.074738	0.788143	0.746282	no change	No	No	No	No
ABL2	NM_007314	chr1	179068461	179198819	-	cg25594980	chr1	179198508	311	0.0539857	0.0595168	0.0149207	0.0534491	0.0541592	0.0334718	0.0425335	0.0739912	0.062136	0.788143	0.746282	no change	No	No	No	No
ABLIM1	NM_001003407	chr10	116190868	116444414	-	cg01185921	chr10	116444463	-49	0.0721856	0.785969	0.190796	0.310952	0.588333	0.189755	0.501292	0.550695	0.627959	1.48341	1.02115	no change	No	No	No	No
ABLIM1	NM_001003407	chr10	116190868	116444414	-	cg01658815	chr10	116444040	374	0.239028	0.888666	0.0964509	0.484878	0.733419	0.649513	0.695652	0.750249	0.854403	1.48341	1.02115	no change	No	No	No	No
ABLIM1	NM_001003407	chr10	116190868	116444414	-	cg04508114	chr10	116444414	0	0.125899	0.827047	0.139519	0.365413	0.686974	0.529812	0.595609	0.653423	0.737908	1.48341	1.02115	no change	No	No	No	No
ABLIM1	NM_001003407	chr10	116190868	116444414	-	cg10792915	chr10	116444356	58	0.128786	0.743513	0.07501	0.190003	0.243458	0.502395	0.145909	0.170974	0.166523	1.48341	1.02115	no change	No	No	No	No
ABLIM1	NM_001003407	chr10	116190868	116444414	-	cg12614090	chr10	116444240	174	0.107423	0.770185	0.123036	0.184532	0.243415	0.32197	0.187464	0.196485	0.192094	1.48341	1.02115	no change	No	No	No	No
ABLIM1	NM_001003408	chr10	116190868	116444414	-	cg01185921	chr10	116444463	-49	0.0721856	0.785969	0.190796	0.310952	0.588333	0.189755	0.501292	0.550695	0.627959	0	0	no change	No	No	No	No
ABLIM1	NM_001003408	chr10	116190868	116444414	-	cg01658815	chr10	116444040	374	0.239028	0.888666	0.0964509	0.484878	0.733419	0.649513	0.695652	0.750249	0.854403	0	0	no change	No	No	No	No
ABLIM1	NM_001003408	chr10	116190868	116444414	-	cg04508114	chr10	116444414	0	0.125899	0.827047	0.139519	0.365413	0.686974	0.529812	0.595609	0.653423	0.737908	0	0	no change	No	No	No	No
ABLIM1	NM_001003408	chr10	116190868	116444414	-	cg10792915	chr10	116444356	58	0.128786	0.743513	0.07501	0.190003	0.243458	0.502395	0.145909	0.170974	0.166523	0	0	no change	No	No	No	No
ABLIM1	NM_001003408	chr10	116190868	116444414	-	cg12614090	chr10	116444240	174	0.107423	0.770185	0.123036	0.184532	0.243415	0.32197	0.187464	0.196485	0.192094	0	0	no change	No	No	No	No
ABLIM1	NM_006720	chr10	116190868	116286685	-	cg00454770	chr10	116286974	-289	0.125982	0.525205	0.17256	0.228291	0.286286	0.604297	0.333318	0.152556	0.106567	3.89382	8.31148	upregulated	No	Yes	No	No
ABLIM1	NM_006720	chr10	116190868	116286685	-	cg01449818	chr10	116286605	80	0.0699369	0.0670699	0.0848319	0.0892461	0.0920346	0.303555	0.157495	0.108061	0.0708365	3.89382	8.31148	upregulated	No	Yes	No	No
ABLIM1	NM_006720	chr10	116190868	116286685	-	cg10078639	chr10	116286586	99	0.0896978	0.288342	0.141712	0.150306	0.134861	0.21862	0.193883	0.208857	0.151425	3.89382	8.31148	upregulated	No	Yes	No	No
ABLIM1	NM_006720	chr10	116190868	116286685	-	cg11936643	chr10	116286411	274	0.110593	0.208086	0.175199	0.140624	0.236414	0.41497	0.239849	0.0901475	0.0830672	3.89382	8.31148	upregulated	No	Yes	No	No
ABLIM1	NM_006720	chr10	116190868	116286685	-	cg16721977	chr10	116286841	-156	0.0228947	0.0508881	0.0196906	0.119281	0.109077	0.329482	0.158425	0.180641	0.0475737	3.89382	8.31148	upregulated	No	Yes	No	No
ABLIM1	NM_006720	chr10	116190868	116286685	-	cg17662387	chr10	116286880	-195	0.083703	0.192534	0.0480098	0.223625	0.180207	0.319305	0.307888	0.318946	0.0373981	3.89382	8.31148	upregulated	No	Yes	No	No
ABLIM1	NM_006720	chr10	116190868	116286685	-	cg22698604	chr10	116286502	183	0.061698	0.141912	0.0672427	0.0648821	0.109196	0.355898	0.113504	0.108008	0.0713564	3.89382	8.31148	upregulated	No	Yes	No	No
ABLIM1	NM_006720	chr10	116190868	116286685	-	cg23661183	chr10	116286593	92	0.0473745	0.0846949	0.0806549	0.0713561	0.0752734	0.302974	0.0976669	0.0574004	0.0496142	3.89382	8.31148	upregulated	No	Yes	No	No
ABLIM1	NM_006720	chr10	116190868	116286685	-	cg27008230	chr10	116286623	62	0.0664159	0.0815744	0.0701941	0.0690961	0.0833009	0.222928	0.105276	0.0729459	0.0581368	3.89382	8.31148	upregulated	No	Yes	No	No
ABLIM2	NM_001130083	chr4	7967036	8160559	-	cg01328111	chr4	8160584	-25	0.00482833	0.0204123	0.00606803	0.0295071	0.0327705	0.0308996	0.0278827	0.029529	0	0	0	no change	No	No	No	No
ABLIM2	NM_001130083	chr4	7967036	8160559	-	cg05206762	chr4	8160379	180	0.0853552	0.0660262	0.0677985	0.106152	0.101218	0.109214	0.106996	0.0975654	0.0820738	0	0	no change	No	No	No	No
ABLIM2	NM_001130083	chr4	7967036	8160559	-	cg06153498	chr4	8160591	-32	0.0273095	0.053321	0.0382848	0.0527981	0.0583404	0.0696101	0.0420655	0.0600557	0.0300527	0	0	no change	No	No	No	No
ABLIM2	NM_001130083	chr4	7967036	8160559	-	cg09940872	chr4	8160571	-12	0.0138496	0.0478946	0.0257352	0.0552833	0.0475073	0.0605525	0.0609493	0.0777518	0.0289884	0	0	no change	No	No	No	No
ABLIM2	NM_001130083	chr4	7967036	8160559	-	cg14128098	chr4	8160566	-7	0.008725	0.0177233	0.0100479	0.0134214	0.0176777	0.0291228	0.0170175	0.0227189	0.0130187	0	0	no change	No	No	No	No
ABLIM2	NM_001130083	chr4	7967036	8160559	-	cg15287126	chr4	8160295	264	0.0402913	0.0416442	0.0572372	0.080898	0.0624517	0.0919986	0.0271848	0.0564694	0.0478554	0	0	no change	No	No	No	No
ABLIM2	NM_001130083	chr4	7967036	8160559	-	cg20738689	chr4	8160088	471	0.0579729	0.073942	0.0562838	0.0952809	0.0990492	0.116637	0.109428	0.116979	0.0632777	0	0	no change	No	No	No	No
ABLIM2	NM_001130083	chr4	7967036	8160559	-	cg22915534	chr4	8160569	-10	0	0.00384479	0.00467156	0.0116031	0.00701834	0.0149604	0.0176498	0.0179924	0.00284287	0	0	no change	No	No	No	No
ABLIM2	NM_001130083	chr4	7967036	8160559	-	cg23257141	chr4	8160580	-21	0.0122756	0.00939892	0	0.0211077	0.0264177	0.0236189	0.035177	0.0170874	0	0	0	no change	No	No	No	No
ABLIM2	NM_001130084	chr4	7967036	8160559	-	cg01328111	chr4	8160584	-25	0.00482833	0.0204123	0.00606803	0.0295071	0.0327705	0.0308996	0.0278827	0.029529	0	0	0	no change	No	No	No	No
ABLIM2	NM_001130084	chr4	7967036	8160559	-	cg05206762	chr4	8160379	180	0.0853552	0.0660262	0.0677985	0.106152	0.101218	0.109214	0.106996	0.0975654	0.0820738	0	0	no change	No	No	No	No
ABLIM2	NM_001130084	chr4	7967036	8160559	-	cg06153498	chr4	8160591	-32	0.0273095	0.053321	0.0382848	0.0527981	0.0583404	0.0696101	0.0420655	0.0600557	0.0300527	0	0	no change	No	No	No	No
ABLIM2	NM_001130084	chr4	7967036	8160559	-	cg09940872	chr4	8160571	-12	0.0138496	0.0478946	0.0257352	0.0552833	0.0475073	0.0605525	0.0609493	0.0777518	0.0289884	0	0	no change	No	No	No	No
ABLIM2	NM_001130084	chr4	7967036	8160559	-	cg14128098	chr4	8160566	-7	0.008725	0.0177233	0.0100479	0.0134214	0.0176777	0.0291228	0.0170175	0.0227189	0.0130187	0	0	no change	No	No	No	No
ABLIM2	NM_001130084	chr4	7967036	8160559	-	cg15287126	chr4	8160295	264	0.0402913	0.0416442	0.0572372	0.080898	0.0624517	0.0919986	0.0271848	0.0564694	0.0478554	0	0	no change	No	No	No	No
ABLIM2	NM_001130084	chr4	7967036	8160559	-	cg20738689	chr4	8160088	471	0.0579729	0.073942	0.0562838	0.0952809	0.0990492	0.116637	0.109428	0.116979	0.0632777	0	0	no change	No	No	No	No
ABLIM2	NM_001130084	chr4	7967036	8160559	-	cg22915534	chr4	8160569	-10	0	0.00384479	0.00467156	0.0116031	0.00701834	0.0149604	0.0176498	0.0179924	0.00284287	0	0	no change	No	No	No	No
ABLIM2	NM_001130084	chr4	7967036	8160559	-	cg23257141	chr4	8160580	-21	0.0122756	0.00939892	0	0.0211077	0.0264177	0.0236189	0.035177	0.0170874	0	0	0	no change	No	No	No	No
ABLIM2	NM_001130085	chr4	7967036	8160559	-	cg01328111	chr4	8160584	-25	0.00482833	0.0204123	0.00606803	0.0295071	0.0327705	0.0308996	0.0278827	0.029529	0	0	0	no change	No	No	No	No
ABLIM2	NM_001130085	chr4	7967036	8160559	-	cg05206762	chr4	8160379	180	0.0853552	0.0660262	0.0677985	0.106152	0.101218	0.109214	0.106996	0.0975654	0.0820738	0	0	no change	No	No	No	No
ABLIM2	NM_001130085	chr4	7967036	8160559	-	cg06153498	chr4	8160591	-32	0.0273095	0.053321	0.0382848	0.0527981	0.0583404	0.0696101	0.0420655	0.0600557	0.0300527	0	0	no change	No	No	No	No
ABLIM2	NM_001130085	chr4	7967036	8160559	-	cg09940872	chr4	8160571	-12	0.0138496	0.0478946	0.0257352	0.0552833	0.0475073	0.0605525	0.0609493	0.0777518	0.0289884	0	0	no change	No	No	No	No
ABLIM2	NM_001130085	chr4	7967036	8160559	-	cg14128098	chr4	8160566	-7	0.008725	0.0177233	0.0100479	0.0134214	0.0176777	0.0291228	0.0170175	0.0227189	0.0130187	0	0	no change	No	No	No	No
ABLIM2	NM_001130085	chr4	7967036	8160559	-	cg15287126	chr4	8160295	264	0.0402913	0.0416442	0.0572372	0.080898	0.0624517	0.0919986	0.0271848	0.0564694	0.0478554	0	0	no change	No	No	No	No
ABLIM2	NM_001130085	chr4	7967036	8160559	-	cg20738689	chr4	8160088	471	0.0579729	0.073942	0.0562838	0.0952809	0.0990492	0.116637	0.109428	0.116979	0.0632777	0	0	no change	No	No	No	No
ABLIM2	NM_001130085	chr4	7967036	8160559	-	cg22915534	chr4	8160569	-10	0	0.00384479	0.00467156	0.0116031	0.00701834	0.0149604	0.0176498	0.0179924	0.00284287	0	0	no change	No	No	No	No
ABLIM2	NM_001130085	chr4	7967036	8160559	-	cg23257141	chr4	8160580	-21	0.0122756	0.00939892	0	0.0211077	0.0264177	0.0236189	0.035177	0.0170874	0	0	0	no change	No	No	No	No
ABLIM2	NM_001130086	chr4	7967036	8160559	-	cg01328111	chr4	8160584	-25	0.00482833	0.0204123	0.00606803	0.0295071	0.0327705	0.0308996	0.0278827	0.029529	0	1.18709e-07	1.1289e-06	no change	No	No	No	No
ABLIM2	NM_001130086	chr4	7967036	8160559	-	cg05206762	chr4	8160379	180	0.0853552	0.0660262	0.0677985	0.106152	0.101218	0.109214	0.106996	0.0975654	0.0820738	1.18709e-07	1.1289e-06	no change	No	No	No	No
ABLIM2	NM_001130086	chr4	7967036	8160559	-	cg06153498	chr4	8160591	-32	0.0273095	0.053321	0.0382848	0.0527981	0.0583404	0.0696101	0.0420655	0.0600557	0.0300527	1.18709e-07	1.1289e-06	no change	No	No	No	No
ABLIM2	NM_001130086	chr4	7967036	8160559	-	cg09940872	chr4	8160571	-12	0.0138496	0.0478946	0.0257352	0.0552833	0.0475073	0.0605525	0.0609493	0.0777518	0.0289884	1.18709e-07	1.1289e-06	no change	No	No	No	No
ABLIM2	NM_001130086	chr4	7967036	8160559	-	cg14128098	chr4	8160566	-7	0.008725	0.0177233	0.0100479	0.0134214	0.0176777	0.0291228	0.0170175	0.0227189	0.0130187	1.18709e-07	1.1289e-06	no change	No	No	No	No
ABLIM2	NM_001130086	chr4	7967036	8160559	-	cg15287126	chr4	8160295	264	0.0402913	0.0416442	0.0572372	0.080898	0.0624517	0.0919986	0.0271848	0.0564694	0.0478554	1.18709e-07	1.1289e-06	no change	No	No	No	No
ABLIM2	NM_001130086	chr4	7967036	8160559	-	cg20738689	chr4	8160088	471	0.0579729	0.073942	0.0562838	0.0952809	0.0990492	0.116637	0.109428	0.116979	0.0632777	1.18709e-07	1.1289e-06	no change	No	No	No	No
ABLIM2	NM_001130086	chr4	7967036	8160559	-	cg22915534	chr4	8160569	-10	0	0.00384479	0.00467156	0.0116031	0.00701834	0.0149604	0.0176498	0.0179924	0.00284287	1.18709e-07	1.1289e-06	no change	No	No	No	No
ABLIM2	NM_001130086	chr4	7967036	8160559	-	cg23257141	chr4	8160580	-21	0.0122756	0.00939892	0	0.0211077	0.0264177	0.0236189	0.035177	0.0170874	0	1.18709e-07	1.1289e-06	no change	No	No	No	No
ABLIM2	NM_001130087	chr4	7967036	8160559	-	cg01328111	chr4	8160584	-25	0.00482833	0.0204123	0.00606803	0.0295071	0.0327705	0.0308996	0.0278827	0.029529	0	2.66269e-07	0.00103866	no change	No	No	No	No
ABLIM2	NM_001130087	chr4	7967036	8160559	-	cg05206762	chr4	8160379	180	0.0853552	0.0660262	0.0677985	0.106152	0.101218	0.109214	0.106996	0.0975654	0.0820738	2.66269e-07	0.00103866	no change	No	No	No	No
ABLIM2	NM_001130087	chr4	7967036	8160559	-	cg06153498	chr4	8160591	-32	0.0273095	0.053321	0.0382848	0.0527981	0.0583404	0.0696101	0.0420655	0.0600557	0.0300527	2.66269e-07	0.00103866	no change	No	No	No	No
ABLIM2	NM_001130087	chr4	7967036	8160559	-	cg09940872	chr4	8160571	-12	0.0138496	0.0478946	0.0257352	0.0552833	0.0475073	0.0605525	0.0609493	0.0777518	0.0289884	2.66269e-07	0.00103866	no change	No	No	No	No
ABLIM2	NM_001130087	chr4	7967036	8160559	-	cg14128098	chr4	8160566	-7	0.008725	0.0177233	0.0100479	0.0134214	0.0176777	0.0291228	0.0170175	0.0227189	0.0130187	2.66269e-07	0.00103866	no change	No	No	No	No
ABLIM2	NM_001130087	chr4	7967036	8160559	-	cg15287126	chr4	8160295	264	0.0402913	0.0416442	0.0572372	0.080898	0.0624517	0.0919986	0.0271848	0.0564694	0.0478554	2.66269e-07	0.00103866	no change	No	No	No	No
ABLIM2	NM_001130087	chr4	7967036	8160559	-	cg20738689	chr4	8160088	471	0.0579729	0.073942	0.0562838	0.0952809	0.0990492	0.116637	0.109428	0.116979	0.0632777	2.66269e-07	0.00103866	no change	No	No	No	No
ABLIM2	NM_001130087	chr4	7967036	8160559	-	cg22915534	chr4	8160569	-10	0	0.00384479	0.00467156	0.0116031	0.00701834	0.0149604	0.0176498	0.0179924	0.00284287	2.66269e-07	0.00103866	no change	No	No	No	No
ABLIM2	NM_001130087	chr4	7967036	8160559	-	cg23257141	chr4	8160580	-21	0.0122756	0.00939892	0	0.0211077	0.0264177	0.0236189	0.035177	0.0170874	0	2.66269e-07	0.00103866	no change	No	No	No	No
ABLIM2	NM_001130088	chr4	8008747	8160559	-	cg01328111	chr4	8160584	-25	0.00482833	0.0204123	0.00606803	0.0295071	0.0327705	0.0308996	0.0278827	0.029529	0	0.0133457	0.0897401	no change	No	No	No	No
ABLIM2	NM_001130088	chr4	8008747	8160559	-	cg05206762	chr4	8160379	180	0.0853552	0.0660262	0.0677985	0.106152	0.101218	0.109214	0.106996	0.0975654	0.0820738	0.0133457	0.0897401	no change	No	No	No	No
ABLIM2	NM_001130088	chr4	8008747	8160559	-	cg06153498	chr4	8160591	-32	0.0273095	0.053321	0.0382848	0.0527981	0.0583404	0.0696101	0.0420655	0.0600557	0.0300527	0.0133457	0.0897401	no change	No	No	No	No
ABLIM2	NM_001130088	chr4	8008747	8160559	-	cg09940872	chr4	8160571	-12	0.0138496	0.0478946	0.0257352	0.0552833	0.0475073	0.0605525	0.0609493	0.0777518	0.0289884	0.0133457	0.0897401	no change	No	No	No	No
ABLIM2	NM_001130088	chr4	8008747	8160559	-	cg14128098	chr4	8160566	-7	0.008725	0.0177233	0.0100479	0.0134214	0.0176777	0.0291228	0.0170175	0.0227189	0.0130187	0.0133457	0.0897401	no change	No	No	No	No
ABLIM2	NM_001130088	chr4	8008747	8160559	-	cg15287126	chr4	8160295	264	0.0402913	0.0416442	0.0572372	0.080898	0.0624517	0.0919986	0.0271848	0.0564694	0.0478554	0.0133457	0.0897401	no change	No	No	No	No
ABLIM2	NM_001130088	chr4	8008747	8160559	-	cg20738689	chr4	8160088	471	0.0579729	0.073942	0.0562838	0.0952809	0.0990492	0.116637	0.109428	0.116979	0.0632777	0.0133457	0.0897401	no change	No	No	No	No
ABLIM2	NM_001130088	chr4	8008747	8160559	-	cg22915534	chr4	8160569	-10	0	0.00384479	0.00467156	0.0116031	0.00701834	0.0149604	0.0176498	0.0179924	0.00284287	0.0133457	0.0897401	no change	No	No	No	No
ABLIM2	NM_001130088	chr4	8008747	8160559	-	cg23257141	chr4	8160580	-21	0.0122756	0.00939892	0	0.0211077	0.0264177	0.0236189	0.035177	0.0170874	0	0.0133457	0.0897401	no change	No	No	No	No
ABLIM2	NM_032432	chr4	7967036	8160559	-	cg01328111	chr4	8160584	-25	0.00482833	0.0204123	0.00606803	0.0295071	0.0327705	0.0308996	0.0278827	0.029529	0	3.63945e-07	0.0124095	no change	No	No	No	No
ABLIM2	NM_032432	chr4	7967036	8160559	-	cg05206762	chr4	8160379	180	0.0853552	0.0660262	0.0677985	0.106152	0.101218	0.109214	0.106996	0.0975654	0.0820738	3.63945e-07	0.0124095	no change	No	No	No	No
ABLIM2	NM_032432	chr4	7967036	8160559	-	cg06153498	chr4	8160591	-32	0.0273095	0.053321	0.0382848	0.0527981	0.0583404	0.0696101	0.0420655	0.0600557	0.0300527	3.63945e-07	0.0124095	no change	No	No	No	No
ABLIM2	NM_032432	chr4	7967036	8160559	-	cg09940872	chr4	8160571	-12	0.0138496	0.0478946	0.0257352	0.0552833	0.0475073	0.0605525	0.0609493	0.0777518	0.0289884	3.63945e-07	0.0124095	no change	No	No	No	No
ABLIM2	NM_032432	chr4	7967036	8160559	-	cg14128098	chr4	8160566	-7	0.008725	0.0177233	0.0100479	0.0134214	0.0176777	0.0291228	0.0170175	0.0227189	0.0130187	3.63945e-07	0.0124095	no change	No	No	No	No
ABLIM2	NM_032432	chr4	7967036	8160559	-	cg15287126	chr4	8160295	264	0.0402913	0.0416442	0.0572372	0.080898	0.0624517	0.0919986	0.0271848	0.0564694	0.0478554	3.63945e-07	0.0124095	no change	No	No	No	No
ABLIM2	NM_032432	chr4	7967036	8160559	-	cg20738689	chr4	8160088	471	0.0579729	0.073942	0.0562838	0.0952809	0.0990492	0.116637	0.109428	0.116979	0.0632777	3.63945e-07	0.0124095	no change	No	No	No	No
ABLIM2	NM_032432	chr4	7967036	8160559	-	cg22915534	chr4	8160569	-10	0	0.00384479	0.00467156	0.0116031	0.00701834	0.0149604	0.0176498	0.0179924	0.00284287	3.63945e-07	0.0124095	no change	No	No	No	No
ABLIM2	NM_032432	chr4	7967036	8160559	-	cg23257141	chr4	8160580	-21	0.0122756	0.00939892	0	0.0211077	0.0264177	0.0236189	0.035177	0.0170874	0	3.63945e-07	0.0124095	no change	No	No	No	No
ABR	NM_001092	chr17	906757	1012340	-	cg01555791	chr17	1012288	52	0.10287	0.155052	0.0882002	0.210026	0.0974621	0.172651	0.119107	0.122244	0.0949637	5.5704	4.94846	no change	No	No	No	No
ABR	NM_001092	chr17	906757	1012340	-	cg06968724	chr17	1012579	-239	0.0257752	0.0652948	0	0.0303646	0.0375487	0.031115	0.0237454	0.0313963	0.0300174	5.5704	4.94846	no change	No	No	No	No
ABR	NM_001092	chr17	906757	1012340	-	cg23568341	chr17	1011974	366	0.0251795	0.120381	0.0307668	0.0396137	0.0419124	0.0241841	0.0538315	0.0158288	0.017256	5.5704	4.94846	no change	No	No	No	No
ABR	NM_001092	chr17	906757	1012340	-	cg24437429	chr17	1012418	-78	0.017399	0.0832002	0.016931	0.0340525	0.0311177	0.0155986	0.0286615	0.0219941	0.00710949	5.5704	4.94846	no change	No	No	No	No
ABR	NM_001092	chr17	906757	1012340	-	cg24479027	chr17	1012576	-236	0.00575311	0.0514804	0.0189789	0.0245992	0.022831	0.0548855	0.0562267	0.0263805	0.00394198	5.5704	4.94846	no change	No	No	No	No
ABR	NM_021962	chr17	906757	1083166	-	cg07464092	chr17	1082705	461	0	0.0417944	0.0347503	0.0342165	0.0411278	0.0271764	0.0173476	0.0341184	0.0254426	11.461	18.1052	upregulated	No	No	No	No
ABR	NM_021962	chr17	906757	1083166	-	cg09732966	chr17	1083309	-143	0.0173283	0.014494	0	0.0321841	0.0513808	0.0644656	0.0571847	0.0437758	0.00581022	11.461	18.1052	upregulated	No	No	No	No
ABR	NM_021962	chr17	906757	1083166	-	cg09741221	chr17	1082885	281	0.0864991	0.0896175	0.0564624	0.102706	0.1194	0.092179	0.119458	0.13403	0.0731589	11.461	18.1052	upregulated	No	No	No	No
ABR	NM_021962	chr17	906757	1083166	-	cg11686528	chr17	1083002	164	0.0439665	0.0687196	0.0492691	0.20308	0.0467598	0.0367399	0.0463279	0.0605245	0.0604106	11.461	18.1052	upregulated	No	No	No	No
ABR	NM_021962	chr17	906757	1083166	-	cg14641764	chr17	1083194	-28	0.02577	0.0283257	0.00297975	0.0518614	0.0307646	0.0430239	0.032715	0.0253336	0	11.461	18.1052	upregulated	No	No	No	No
ABR	NM_021962	chr17	906757	1083166	-	cg19816938	chr17	1082526	640	0.0503992	0.0546443	0.0557916	0.113822	0.0798259	0.101028	0.0804398	0.0824437	0.0746432	11.461	18.1052	upregulated	No	No	No	No
ABR	NM_021962	chr17	906757	1083166	-	cg21535980	chr17	1083183	-17	0.0196182	0.0188933	0.00780099	0.0612626	0.0604356	0.100432	0.0336116	0.0515436	0.0163266	11.461	18.1052	upregulated	No	No	No	No
ABR	NM_021962	chr17	906757	1083166	-	cg25206705	chr17	1082774	392	0.0272011	0.0752339	0.022749	0.0577426	0.0719086	0.0960666	0.0748823	0.0815025	0.0192094	11.461	18.1052	upregulated	No	No	No	No
ABRACL	NM_021243	chr6	139349818	139364439	+	cg00114944	chr6	139350067	249	0.0261261	0.0539236	0.0612742	0.0593301	0.0601833	0.0790271	0.0601747	0.0617492	0.0569252	42.6253	46.9403	no change	No	No	No	No
ABRACL	NM_021243	chr6	139349818	139364439	+	cg01938066	chr6	139349631	-187	0.050833	0.0724824	0.0744571	0.0879504	0.084997	0.0501562	0.100085	0.0874622	0.0597525	42.6253	46.9403	no change	No	No	No	No
ABRACL	NM_021243	chr6	139349818	139364439	+	cg04086019	chr6	139349634	-184	0.0497476	0.0540916	0.0715772	0.0687805	0.05777	0.0937905	0.0701402	0.0720589	0.0561805	42.6253	46.9403	no change	No	No	No	No
ABRACL	NM_021243	chr6	139349818	139364439	+	cg06151683	chr6	139350313	495	0	0.00407453	0	0.0184474	0.0202441	0.0404701	0.0201389	0.0203771	0.00112962	42.6253	46.9403	no change	No	No	No	No
ABRACL	NM_021243	chr6	139349818	139364439	+	cg08402640	chr6	139349771	-47	0.0658824	0.0622807	0.0768844	0.0756421	0.0794182	0.125981	0.0936219	0.104401	0.0821563	42.6253	46.9403	no change	No	No	No	No
ABRACL	NM_021243	chr6	139349818	139364439	+	cg11871021	chr6	139350513	695	0.0248417	0.0415043	0.033587	0.0457133	0.0540889	0.0671022	0.0500987	0.0623796	0.0481417	42.6253	46.9403	no change	No	No	No	No
ABRACL	NM_021243	chr6	139349818	139364439	+	cg11933116	chr6	139349681	-137	0.0607147	0.0490128	0.0423073	0.0586392	0.0511115	0.074468	0.0490299	0.0728493	0.0494856	42.6253	46.9403	no change	No	No	No	No
ABRACL	NM_021243	chr6	139349818	139364439	+	cg15932787	chr6	139349715	-103	0.0612799	0.0710148	0.0655534	0.0751442	0.0702872	0.0780988	0.0872071	0.0977011	0.0523541	42.6253	46.9403	no change	No	No	No	No
ABRACL	NM_021243	chr6	139349818	139364439	+	cg16528341	chr6	139350199	381	0.0083941	0.0131311	0	0.0277757	0.0227677	0.026304	0.0365705	0.0211891	0.011654	42.6253	46.9403	no change	No	No	No	No
ABRACL	NM_021243	chr6	139349818	139364439	+	cg21280171	chr6	139349736	-82	0.0616557	0.0460305	0.0423287	0.0586933	0.0557916	0.0922344	0.0437118	0.0812369	0.0492679	42.6253	46.9403	no change	No	No	No	No
ABRACL	NM_021243	chr6	139349818	139364439	+	cg24878755	chr6	139349590	-228	0.0962324	0.0292724	0.0394625	0.0449411	0.0540635	0.08318	0.0487213	0.0704494	0.0387547	42.6253	46.9403	no change	No	No	No	No
ABRACL	NM_021243	chr6	139349818	139364439	+	cg26099580	chr6	139349838	20	0.05413	0.0358579	0.0721595	0.0660666	0.0500784	0.0840684	0.0548246	0.0775949	0.0531771	42.6253	46.9403	no change	No	No	No	No
ABT1	NM_013375	chr6	26597170	26600277	+	cg11502198	chr6	26597334	164	0.00576924	0.21141	0.100356	0.0309203	0.199946	0.0954451	0.0213164	0.0254074	0.16432	8.80996	9.01238	no change	No	No	No	No
ABT1	NM_013375	chr6	26597170	26600277	+	cg12256080	chr6	26597000	-170	0.103031	0.118694	0.110741	0.10014	0.109956	0.152655	0.0995036	0.141151	0.10012	8.80996	9.01238	no change	No	No	No	No
ABT1	NM_013375	chr6	26597170	26600277	+	cg23694959	chr6	26597126	-44	0.092059	0.102329	0.105675	0.153301	0.120071	0.160056	0.130184	0.144982	0.0996614	8.80996	9.01238	no change	No	No	No	No
ABT1	NM_013375	chr6	26597170	26600277	+	cg24006936	chr6	26597160	-10	0.00114675	0.00896156	0.00126945	0.0148156	0.0152177	0.0166482	0.0238435	0.0146312	0	8.80996	9.01238	no change	No	No	No	No
ABT1	NM_013375	chr6	26597170	26600277	+	cg27028749	chr6	26597531	361	0.0393137	0.0361409	0.0640193	0.0675358	0.0703266	0.0487703	0.0593082	0.0870351	0.0507174	8.80996	9.01238	no change	No	No	No	No
ABTB1	NM_032548	chr3	127391780	127399769	+	cg00992117	chr3	127391710	-70	0.0293317	0.0570501	0.0246721	0.0475702	0.0656025	0.0317154	0.0709551	0.0400043	0.0247236	2.68869	0.185102	downregulated	No	No	No	No
ABTB1	NM_032548	chr3	127391780	127399769	+	cg03330058	chr3	127392403	623	0.10373	0.166477	0.12983	0.475727	0.326761	0.351192	0.278395	0.372762	0.495879	2.68869	0.185102	downregulated	No	No	No	No
ABTB1	NM_032548	chr3	127391780	127399769	+	cg17323704	chr3	127391632	-148	0.0254129	0.0255625	0.014652	0.0470719	0.0402454	0.0210989	0.0375663	0.0321183	0.019563	2.68869	0.185102	downregulated	No	No	No	No
ABTB1	NM_032548	chr3	127391780	127399769	+	cg17644827	chr3	127391844	64	0.0255537	0.0498788	0.0207763	0.0618322	0.0499611	0.0473084	0.0350713	0.0250957	0.0330829	2.68869	0.185102	downregulated	No	No	No	No
ABTB1	NM_172027	chr3	127391780	127399769	+	cg00992117	chr3	127391710	-70	0.0293317	0.0570501	0.0246721	0.0475702	0.0656025	0.0317154	0.0709551	0.0400043	0.0247236	7.3304	9.3376	no change	No	No	No	No
ABTB1	NM_172027	chr3	127391780	127399769	+	cg03330058	chr3	127392403	623	0.10373	0.166477	0.12983	0.475727	0.326761	0.351192	0.278395	0.372762	0.495879	7.3304	9.3376	no change	No	No	No	No
ABTB1	NM_172027	chr3	127391780	127399769	+	cg17323704	chr3	127391632	-148	0.0254129	0.0255625	0.014652	0.0470719	0.0402454	0.0210989	0.0375663	0.0321183	0.019563	7.3304	9.3376	no change	No	No	No	No
ABTB1	NM_172027	chr3	127391780	127399769	+	cg17644827	chr3	127391844	64	0.0255537	0.0498788	0.0207763	0.0618322	0.0499611	0.0473084	0.0350713	0.0250957	0.0330829	7.3304	9.3376	no change	No	No	No	No
ABTB1	NR_033429	chr3	127391780	127399769	+	cg00992117	chr3	127391710	-70	0.0293317	0.0570501	0.0246721	0.0475702	0.0656025	0.0317154	0.0709551	0.0400043	0.0247236	4.14974	4.76927	no change	No	No	No	No
ABTB1	NR_033429	chr3	127391780	127399769	+	cg03330058	chr3	127392403	623	0.10373	0.166477	0.12983	0.475727	0.326761	0.351192	0.278395	0.372762	0.495879	4.14974	4.76927	no change	No	No	No	No
ABTB1	NR_033429	chr3	127391780	127399769	+	cg17323704	chr3	127391632	-148	0.0254129	0.0255625	0.014652	0.0470719	0.0402454	0.0210989	0.0375663	0.0321183	0.019563	4.14974	4.76927	no change	No	No	No	No
ABTB1	NR_033429	chr3	127391780	127399769	+	cg17644827	chr3	127391844	64	0.0255537	0.0498788	0.0207763	0.0618322	0.0499611	0.0473084	0.0350713	0.0250957	0.0330829	4.14974	4.76927	no change	No	No	No	No
ABTB2	NM_145804	chr11	34172533	34379555	-	cg02680254	chr11	34378975	580	0.0662539	0.0815456	0.0688681	0.121484	0.0922269	0.138372	0.100798	0.0928272	0.0860782	1.77303	5.56956	upregulated	No	No	No	No
ABTB2	NM_145804	chr11	34172533	34379555	-	cg04597004	chr11	34379532	23	0.00884935	0.0114802	0.00527961	0.0318555	0.0232495	0.0129808	0.0220315	0.0193674	0.0117189	1.77303	5.56956	upregulated	No	No	No	No
ABTB2	NM_145804	chr11	34172533	34379555	-	cg05792856	chr11	34379731	-176	0.0462235	0.0623906	0.0642943	0.0506613	0.0516077	0.0462529	0.0633567	0.060369	0.0527664	1.77303	5.56956	upregulated	No	No	No	No
ABTB2	NM_145804	chr11	34172533	34379555	-	cg07646714	chr11	34378884	671	0.0107974	0.0174383	0	0.0267108	0.0283957	0.0328751	0.00945626	0.023602	0.0209182	1.77303	5.56956	upregulated	No	No	No	No
ABTB2	NM_145804	chr11	34172533	34379555	-	cg09205801	chr11	34378956	599	0.000106172	0.046899	0.0343278	0.0341226	0.0276905	0.0282889	0.0114913	0.0298508	0.0380979	1.77303	5.56956	upregulated	No	No	No	No
ABTB2	NM_145804	chr11	34172533	34379555	-	cg20211779	chr11	34378921	634	0.104146	0.115742	0.0956335	0.0903905	0.086239	0.104078	0.0906913	0.0997973	0.0981043	1.77303	5.56956	upregulated	No	No	No	No
ABTB2	NM_145804	chr11	34172533	34379555	-	cg20728639	chr11	34379053	502	0.0340864	0.0653521	0.0474354	0.0723671	0.0550933	0.0642411	0.0654144	0.0590048	0.0438557	1.77303	5.56956	upregulated	No	No	No	No
ABTB2	NM_145804	chr11	34172533	34379555	-	cg25270655	chr11	34379565	-10	0.0101419	0.00313628	0.000639064	0.0197376	0.0205117	0.034841	0.011607	0.0162927	0.00240936	1.77303	5.56956	upregulated	No	No	No	No
ACAA1	NM_001130410	chr3	38164200	38178733	-	cg00343022	chr3	38178135	598	0.0249513	0.0464453	0.0549292	0.0494616	0.0412533	0.0616245	0.0478344	0.039631	0.0505426	0.712422	1.52702	no change	No	No	No	No
ACAA1	NM_001130410	chr3	38164200	38178733	-	cg00884680	chr3	38178684	49	0.041242	0.0429517	0.0349727	0.0620394	0.0642072	0.075278	0.0610983	0.0606403	0.0621912	0.712422	1.52702	no change	No	No	No	No
ACAA1	NM_001130410	chr3	38164200	38178733	-	cg02314846	chr3	38178591	142	0.000789682	0.0122783	0.0523901	0.0402324	0.0938271	0.0302603	0.042765	0.0512168	0	0.712422	1.52702	no change	No	No	No	No
ACAA1	NM_001130410	chr3	38164200	38178733	-	cg06808967	chr3	38178743	-10	0.0483882	0.0657723	0.0635191	0.0894975	0.100647	0.113525	0.118971	0.0758135	0.0754634	0.712422	1.52702	no change	No	No	No	No
ACAA1	NM_001130410	chr3	38164200	38178733	-	cg17877494	chr3	38178256	477	0.0175236	0.0143842	0.00659518	0.0221497	0.0318157	0.0405773	0.0284618	0.0169402	0	0.712422	1.52702	no change	No	No	No	No
ACAA1	NM_001130410	chr3	38164200	38178733	-	cg25525163	chr3	38178867	-134	0.00827347	0.0197013	0.0225363	0.0374133	0.0397099	0.039374	0.0354668	0.0268809	0.0148508	0.712422	1.52702	no change	No	No	No	No
ACAA1	NM_001607	chr3	38164200	38178733	-	cg00343022	chr3	38178135	598	0.0249513	0.0464453	0.0549292	0.0494616	0.0412533	0.0616245	0.0478344	0.039631	0.0505426	18.2722	16.9222	no change	No	No	No	No
ACAA1	NM_001607	chr3	38164200	38178733	-	cg00884680	chr3	38178684	49	0.041242	0.0429517	0.0349727	0.0620394	0.0642072	0.075278	0.0610983	0.0606403	0.0621912	18.2722	16.9222	no change	No	No	No	No
ACAA1	NM_001607	chr3	38164200	38178733	-	cg02314846	chr3	38178591	142	0.000789682	0.0122783	0.0523901	0.0402324	0.0938271	0.0302603	0.042765	0.0512168	0	18.2722	16.9222	no change	No	No	No	No
ACAA1	NM_001607	chr3	38164200	38178733	-	cg06808967	chr3	38178743	-10	0.0483882	0.0657723	0.0635191	0.0894975	0.100647	0.113525	0.118971	0.0758135	0.0754634	18.2722	16.9222	no change	No	No	No	No
ACAA1	NM_001607	chr3	38164200	38178733	-	cg17877494	chr3	38178256	477	0.0175236	0.0143842	0.00659518	0.0221497	0.0318157	0.0405773	0.0284618	0.0169402	0	18.2722	16.9222	no change	No	No	No	No
ACAA1	NM_001607	chr3	38164200	38178733	-	cg25525163	chr3	38178867	-134	0.00827347	0.0197013	0.0225363	0.0374133	0.0397099	0.039374	0.0354668	0.0268809	0.0148508	18.2722	16.9222	no change	No	No	No	No
ACAA1	NR_024024	chr3	38164200	38178733	-	cg00343022	chr3	38178135	598	0.0249513	0.0464453	0.0549292	0.0494616	0.0412533	0.0616245	0.0478344	0.039631	0.0505426	2.79414	2.1627	no change	No	No	No	No
ACAA1	NR_024024	chr3	38164200	38178733	-	cg00884680	chr3	38178684	49	0.041242	0.0429517	0.0349727	0.0620394	0.0642072	0.075278	0.0610983	0.0606403	0.0621912	2.79414	2.1627	no change	No	No	No	No
ACAA1	NR_024024	chr3	38164200	38178733	-	cg02314846	chr3	38178591	142	0.000789682	0.0122783	0.0523901	0.0402324	0.0938271	0.0302603	0.042765	0.0512168	0	2.79414	2.1627	no change	No	No	No	No
ACAA1	NR_024024	chr3	38164200	38178733	-	cg06808967	chr3	38178743	-10	0.0483882	0.0657723	0.0635191	0.0894975	0.100647	0.113525	0.118971	0.0758135	0.0754634	2.79414	2.1627	no change	No	No	No	No
ACAA1	NR_024024	chr3	38164200	38178733	-	cg17877494	chr3	38178256	477	0.0175236	0.0143842	0.00659518	0.0221497	0.0318157	0.0405773	0.0284618	0.0169402	0	2.79414	2.1627	no change	No	No	No	No
ACAA1	NR_024024	chr3	38164200	38178733	-	cg25525163	chr3	38178867	-134	0.00827347	0.0197013	0.0225363	0.0374133	0.0397099	0.039374	0.0354668	0.0268809	0.0148508	2.79414	2.1627	no change	No	No	No	No
ACAA2	NM_006111	chr18	47309873	47340251	-	cg00231140	chr18	47339702	549	0.0595066	0.0667491	0.0507845	0.080689	0.06808	0.0951605	0.0748866	0.11542	0.0591131	21.5318	19.5785	no change	No	No	No	No
ACAA2	NM_006111	chr18	47309873	47340251	-	cg04171329	chr18	47340234	17	0.0467882	0.0439493	0.0405456	0.0542484	0.0607685	0.0551842	0.0453216	0.0768391	0.0509964	21.5318	19.5785	no change	No	No	No	No
ACAA2	NM_006111	chr18	47309873	47340251	-	cg13487956	chr18	47340408	-157	0.0138635	0.0309148	0.0137351	0.0205918	0.0339469	0.0219674	0.0372673	0.0260545	0.00818556	21.5318	19.5785	no change	No	No	No	No
ACAA2	NM_006111	chr18	47309873	47340251	-	cg20393622	chr18	47340211	40	0.0866521	0.0641016	0.0791876	0.0974946	0.0834638	0.0994013	0.0834894	0.114008	0.0917106	21.5318	19.5785	no change	No	No	No	No
ACAA2	NM_006111	chr18	47309873	47340251	-	cg21886851	chr18	47340405	-154	0	0.0051775	0.00546151	0.0197726	0.0191294	0.045532	0.0256472	0.0186995	0.0068095	21.5318	19.5785	no change	No	No	No	No
ACAA2	NM_006111	chr18	47309873	47340251	-	cg26137790	chr18	47340501	-250	0.083146	0.123534	0.11073	0.139676	0.126797	0.140126	0.105966	0.118381	0.121754	21.5318	19.5785	no change	No	No	No	No
ACACA	NM_198834	chr17	35441926	35766902	-	cg01929530	chr17	35767072	-170	0.0327621	0.056717	0.0417632	0.0494405	0.0562257	0.0746111	0.0393559	0.0497835	0.0495161	4.40842	4.46031	no change	No	No	No	No
ACACA	NM_198834	chr17	35441926	35766902	-	cg06899192	chr17	35767064	-162	0.00950598	0.0127872	0.00834512	0.0304362	0.0312885	0.0240206	0.0255913	0.027644	0	4.40842	4.46031	no change	No	No	No	No
ACACA	NM_198834	chr17	35441926	35766902	-	cg09784021	chr17	35766790	112	0.00564039	0.0153813	0.00482576	0.0191214	0.0175916	0.0332793	0.0473817	0.0128421	0.00903486	4.40842	4.46031	no change	No	No	No	No
ACACA	NM_198834	chr17	35441926	35766902	-	cg15515895	chr17	35766750	152	0.0915481	0.104573	0.116161	0.138262	0.108928	0.177291	0.137841	0.129137	0.105817	4.40842	4.46031	no change	No	No	No	No
ACACA	NM_198834	chr17	35441926	35766902	-	cg15839435	chr17	35767057	-155	0.00967648	0.0116261	0.00522601	0.0212749	0.0310533	0.0300577	0.0277676	0.0237319	0.0140488	4.40842	4.46031	no change	No	No	No	No
ACACA	NM_198834	chr17	35441926	35766902	-	cg18378490	chr17	35767047	-145	0.0190172	0.0190308	0	0.0232766	0.0439972	0.0433999	0.0282456	0.0311291	0	4.40842	4.46031	no change	No	No	No	No
ACACA	NM_198834	chr17	35441926	35766902	-	cg27200190	chr17	35766714	188	0.00926641	0.0250229	0.0102034	0.0137386	0.0111949	0.0149812	0.00762335	0.0202812	0.0132424	4.40842	4.46031	no change	No	No	No	No
ACACA	NM_198836	chr17	35441926	35716059	-	cg00356511	chr17	35716273	-214	0.00609622	0.0131386	0.0191765	0.0262277	0.0267395	0.0158797	0.0157303	0.0266747	0.00331506	30.6497	22.6212	no change	No	No	No	No
ACACA	NM_198836	chr17	35441926	35716059	-	cg01423843	chr17	35716178	-119	0.00320893	0.0147293	0.0128463	0.0133144	0.013367	0.0269721	0.0203001	0.0191402	0.00882822	30.6497	22.6212	no change	No	No	No	No
ACACA	NM_198836	chr17	35441926	35716059	-	cg07389276	chr17	35715686	373	0.132102	0.129056	0.12176	0.12984	0.144671	0.15704	0.146483	0.175092	0.112967	30.6497	22.6212	no change	No	No	No	No
ACACA	NM_198836	chr17	35441926	35716059	-	cg09036203	chr17	35715797	262	0.108654	0.110951	0.0999452	0.128754	0.113978	0.147887	0.109959	0.146403	0.0892478	30.6497	22.6212	no change	No	No	No	No
ACACA	NM_198836	chr17	35441926	35716059	-	cg17783593	chr17	35716138	-79	0.0495457	0.0606778	0.0449165	0.0896917	0.0607716	0.0954924	0.0741439	0.0647678	0.050914	30.6497	22.6212	no change	No	No	No	No
ACACA	NM_198836	chr17	35441926	35716059	-	cg19786784	chr17	35716113	-54	0.0139105	0.0232364	0.0200834	0.0200543	0.0248634	0.0321605	0.0192754	0.0260525	0.0330698	30.6497	22.6212	no change	No	No	No	No
ACACA	NM_198836	chr17	35441926	35716059	-	cg24455359	chr17	35716004	55	0.0114548	0.00204335	0	0.0180518	0.0122037	0.0221902	0.0239398	0.0108227	0	30.6497	22.6212	no change	No	No	No	No
ACACA	NM_198839	chr17	35441926	35766902	-	cg01929530	chr17	35767072	-170	0.0327621	0.056717	0.0417632	0.0494405	0.0562257	0.0746111	0.0393559	0.0497835	0.0495161	0.594999	0.419949	no change	No	No	No	No
ACACA	NM_198839	chr17	35441926	35766902	-	cg06899192	chr17	35767064	-162	0.00950598	0.0127872	0.00834512	0.0304362	0.0312885	0.0240206	0.0255913	0.027644	0	0.594999	0.419949	no change	No	No	No	No
ACACA	NM_198839	chr17	35441926	35766902	-	cg09784021	chr17	35766790	112	0.00564039	0.0153813	0.00482576	0.0191214	0.0175916	0.0332793	0.0473817	0.0128421	0.00903486	0.594999	0.419949	no change	No	No	No	No
ACACA	NM_198839	chr17	35441926	35766902	-	cg15515895	chr17	35766750	152	0.0915481	0.104573	0.116161	0.138262	0.108928	0.177291	0.137841	0.129137	0.105817	0.594999	0.419949	no change	No	No	No	No
ACACA	NM_198839	chr17	35441926	35766902	-	cg15839435	chr17	35767057	-155	0.00967648	0.0116261	0.00522601	0.0212749	0.0310533	0.0300577	0.0277676	0.0237319	0.0140488	0.594999	0.419949	no change	No	No	No	No
ACACA	NM_198839	chr17	35441926	35766902	-	cg18378490	chr17	35767047	-145	0.0190172	0.0190308	0	0.0232766	0.0439972	0.0433999	0.0282456	0.0311291	0	0.594999	0.419949	no change	No	No	No	No
ACACA	NM_198839	chr17	35441926	35766902	-	cg27200190	chr17	35766714	188	0.00926641	0.0250229	0.0102034	0.0137386	0.0111949	0.0149812	0.00762335	0.0202812	0.0132424	0.594999	0.419949	no change	No	No	No	No
ACAD10	NM_001136538	chr12	112123856	112194911	+	cg01844438	chr12	112123678	-178	0	0.01792	0	0.0175869	0.0235499	0.0439734	0.0287679	0.0222506	0	1.87464	0.197603	downregulated	No	No	No	No
ACAD10	NM_001136538	chr12	112123856	112194911	+	cg03159671	chr12	112123840	-16	0.0175296	0.0274135	0.0257526	0.0340402	0.0444312	0.0658944	0.0417032	0.0368581	0.0236724	1.87464	0.197603	downregulated	No	No	No	No
ACAD10	NM_001136538	chr12	112123856	112194911	+	cg05934945	chr12	112124165	309	0.0689798	0.0767076	0.0631069	0.0822408	0.0907249	0.076277	0.0822668	0.113753	0.0757527	1.87464	0.197603	downregulated	No	No	No	No
ACAD10	NM_001136538	chr12	112123856	112194911	+	cg06136555	chr12	112123888	32	0.0374264	0.0811745	0.0726406	0.047464	0.0492933	0.0601199	0.0647548	0.0707073	0.067818	1.87464	0.197603	downregulated	No	No	No	No
ACAD10	NM_001136538	chr12	112123856	112194911	+	cg07645393	chr12	112123605	-251	0.0588801	0.0719376	0.0729384	0.084793	0.0718796	0.0727386	0.0899724	0.0682447	0.0583383	1.87464	0.197603	downregulated	No	No	No	No
ACAD10	NM_001136538	chr12	112123856	112194911	+	cg14839656	chr12	112124200	344	0.02688	0.0714312	0.0555252	0.0632184	0.0493861	0.0464684	0.0737522	0.0733763	0.0513542	1.87464	0.197603	downregulated	No	No	No	No
ACAD10	NM_001136538	chr12	112123856	112194911	+	cg16312916	chr12	112123964	108	0.0526184	0.0688553	0.0759277	0.0757226	0.072766	0.125746	0.0882227	0.0755306	0.0688632	1.87464	0.197603	downregulated	No	No	No	No
ACAD10	NM_001136538	chr12	112123856	112194911	+	cg17417787	chr12	112123558	-298	0.00418598	0.0124378	0.0096241	0.016795	0.0143303	0.024068	0.0225769	0.0352205	0	1.87464	0.197603	downregulated	No	No	No	No
ACAD10	NM_001136538	chr12	112123856	112194911	+	cg18108237	chr12	112123684	-172	0.0580273	0.0604001	0.0467148	0.0896102	0.0817549	0.0940462	0.0790031	0.088281	0.0832141	1.87464	0.197603	downregulated	No	No	No	No
ACAD10	NM_001136538	chr12	112123856	112194911	+	cg18426156	chr12	112123956	100	0.0330829	0.0228321	0.0359846	0.0465242	0.0440401	0.0697877	0.0429078	0.0566646	0.0449615	1.87464	0.197603	downregulated	No	No	No	No
ACAD10	NM_001136538	chr12	112123856	112194911	+	cg18911278	chr12	112123560	-296	0.0387505	0.0590941	0.0432341	0.0701471	0.0474084	0.0600847	0.0467427	0.0695312	0.0584209	1.87464	0.197603	downregulated	No	No	No	No
ACAD10	NM_001136538	chr12	112123856	112194911	+	cg20623763	chr12	112123893	37	0.0107876	0.0343798	0.0224635	0.0278408	0.0233217	0.0340215	0.0198259	0.0382895	0.0249271	1.87464	0.197603	downregulated	No	No	No	No
ACAD10	NM_001136538	chr12	112123856	112194911	+	cg25422937	chr12	112123904	48	0.00585637	0	0.00257746	0.0203184	0.0138549	0.0330514	0.0302262	0.0237691	0.00886004	1.87464	0.197603	downregulated	No	No	No	No
ACAD10	NM_001136538	chr12	112123856	112194911	+	cg25927219	chr12	112123710	-146	0.0599417	0.086494	0.102274	0.0916192	0.0944329	0.118235	0.0866634	0.0908725	0.0951347	1.87464	0.197603	downregulated	No	No	No	No
ACAD10	NM_025247	chr12	112123856	112194911	+	cg01844438	chr12	112123678	-178	0	0.01792	0	0.0175869	0.0235499	0.0439734	0.0287679	0.0222506	0	1.63555	3.10996	upregulated	No	No	No	No
ACAD10	NM_025247	chr12	112123856	112194911	+	cg03159671	chr12	112123840	-16	0.0175296	0.0274135	0.0257526	0.0340402	0.0444312	0.0658944	0.0417032	0.0368581	0.0236724	1.63555	3.10996	upregulated	No	No	No	No
ACAD10	NM_025247	chr12	112123856	112194911	+	cg05934945	chr12	112124165	309	0.0689798	0.0767076	0.0631069	0.0822408	0.0907249	0.076277	0.0822668	0.113753	0.0757527	1.63555	3.10996	upregulated	No	No	No	No
ACAD10	NM_025247	chr12	112123856	112194911	+	cg06136555	chr12	112123888	32	0.0374264	0.0811745	0.0726406	0.047464	0.0492933	0.0601199	0.0647548	0.0707073	0.067818	1.63555	3.10996	upregulated	No	No	No	No
ACAD10	NM_025247	chr12	112123856	112194911	+	cg07645393	chr12	112123605	-251	0.0588801	0.0719376	0.0729384	0.084793	0.0718796	0.0727386	0.0899724	0.0682447	0.0583383	1.63555	3.10996	upregulated	No	No	No	No
ACAD10	NM_025247	chr12	112123856	112194911	+	cg14839656	chr12	112124200	344	0.02688	0.0714312	0.0555252	0.0632184	0.0493861	0.0464684	0.0737522	0.0733763	0.0513542	1.63555	3.10996	upregulated	No	No	No	No
ACAD10	NM_025247	chr12	112123856	112194911	+	cg16312916	chr12	112123964	108	0.0526184	0.0688553	0.0759277	0.0757226	0.072766	0.125746	0.0882227	0.0755306	0.0688632	1.63555	3.10996	upregulated	No	No	No	No
ACAD10	NM_025247	chr12	112123856	112194911	+	cg17417787	chr12	112123558	-298	0.00418598	0.0124378	0.0096241	0.016795	0.0143303	0.024068	0.0225769	0.0352205	0	1.63555	3.10996	upregulated	No	No	No	No
ACAD10	NM_025247	chr12	112123856	112194911	+	cg18108237	chr12	112123684	-172	0.0580273	0.0604001	0.0467148	0.0896102	0.0817549	0.0940462	0.0790031	0.088281	0.0832141	1.63555	3.10996	upregulated	No	No	No	No
ACAD10	NM_025247	chr12	112123856	112194911	+	cg18426156	chr12	112123956	100	0.0330829	0.0228321	0.0359846	0.0465242	0.0440401	0.0697877	0.0429078	0.0566646	0.0449615	1.63555	3.10996	upregulated	No	No	No	No
ACAD10	NM_025247	chr12	112123856	112194911	+	cg18911278	chr12	112123560	-296	0.0387505	0.0590941	0.0432341	0.0701471	0.0474084	0.0600847	0.0467427	0.0695312	0.0584209	1.63555	3.10996	upregulated	No	No	No	No
ACAD10	NM_025247	chr12	112123856	112194911	+	cg20623763	chr12	112123893	37	0.0107876	0.0343798	0.0224635	0.0278408	0.0233217	0.0340215	0.0198259	0.0382895	0.0249271	1.63555	3.10996	upregulated	No	No	No	No
ACAD10	NM_025247	chr12	112123856	112194911	+	cg25422937	chr12	112123904	48	0.00585637	0	0.00257746	0.0203184	0.0138549	0.0330514	0.0302262	0.0237691	0.00886004	1.63555	3.10996	upregulated	No	No	No	No
ACAD10	NM_025247	chr12	112123856	112194911	+	cg25927219	chr12	112123710	-146	0.0599417	0.086494	0.102274	0.0916192	0.0944329	0.118235	0.0866634	0.0908725	0.0951347	1.63555	3.10996	upregulated	No	No	No	No
ACAD11	NM_032169	chr3	132276981	132378975	-	cg02780328	chr3	132378983	-8	0.0139456	0.0273134	0.0156753	0.0323739	0.0245468	0.0249532	0.025768	0.0290286	0.0226518	15.3229	9.87804	downregulated	No	No	No	No
ACAD11	NM_032169	chr3	132276981	132378975	-	cg04733388	chr3	132378753	222	0.0402862	0.0486196	0.0514361	0.0505355	0.0629719	0.0819683	0.0628769	0.0502419	0.0621601	15.3229	9.87804	downregulated	No	No	No	No
ACAD11	NM_032169	chr3	132276981	132378975	-	cg08643953	chr3	132379052	-77	0.0675909	0.0696147	0.0856631	0.106564	0.0827959	0.131879	0.11053	0.104399	0.0896144	15.3229	9.87804	downregulated	No	No	No	No
ACAD11	NM_032169	chr3	132276981	132378975	-	cg10594818	chr3	132378605	370	0.000377707	0.00438071	0	0.0228472	0.0109478	0.0129843	0.0247246	0.0186152	0.0048983	15.3229	9.87804	downregulated	No	No	No	No
ACAD11	NM_032169	chr3	132276981	132378975	-	cg16646384	chr3	132378690	285	0.0843169	0.100476	0.0522668	0.0838809	0.0689806	0.0808009	0.0775556	0.0856426	0.0453754	15.3229	9.87804	downregulated	No	No	No	No
ACAD11	NM_032169	chr3	132276981	132378975	-	cg21828898	chr3	132379245	-270	0.0540668	0.0594897	0.0461738	0.0733185	0.076007	0.107294	0.076939	0.0680123	0.0446372	15.3229	9.87804	downregulated	No	No	No	No
ACAD11	NM_032169	chr3	132276981	132378975	-	cg22588644	chr3	132378948	27	0.0769981	0.0771256	0.0677993	0.0814844	0.0682939	0.090841	0.0826258	0.0874924	0.0685567	15.3229	9.87804	downregulated	No	No	No	No
ACAD11	NM_032169	chr3	132276981	132378975	-	cg25087553	chr3	132378967	8	0.0594953	0.0798203	0.0833281	0.102192	0.0847864	0.14092	0.080384	0.0965604	0.0867439	15.3229	9.87804	downregulated	No	No	No	No
ACAD8	NM_014384	chr11	134123433	134135746	+	cg01411982	chr11	134123293	-140	0.0473596	0.100901	0.0922812	0.0827277	0.0729196	0.0914484	0.0859502	0.0795403	0.094617	11.0991	10.3217	no change	No	No	No	No
ACAD8	NM_014384	chr11	134123433	134135746	+	cg07153772	chr11	134123985	552	0.068766	0.0942789	0.060643	0.103318	0.10255	0.113786	0.0984819	0.134468	0.0914847	11.0991	10.3217	no change	No	No	No	No
ACAD8	NM_014384	chr11	134123433	134135746	+	cg08265418	chr11	134123803	370	0.0252912	0.0765751	0.0447971	0.0734378	0.0632387	0.0458084	0.0817655	0.06386	0.0343159	11.0991	10.3217	no change	No	No	No	No
ACAD8	NM_014384	chr11	134123433	134135746	+	cg11257981	chr11	134123221	-212	0.0646932	0.0660408	0.0703471	0.0987552	0.08077	0.0881944	0.0892546	0.113044	0.0821649	11.0991	10.3217	no change	No	No	No	No
ACAD8	NM_014384	chr11	134123433	134135746	+	cg12689427	chr11	134123439	6	0.00676528	0	0	0.0205095	0.0138504	0.0206695	0.0131676	0.00846803	0	11.0991	10.3217	no change	No	No	No	No
ACAD8	NM_014384	chr11	134123433	134135746	+	cg19966618	chr11	134123407	-26	0.0516005	0.0483468	0.0558948	0.0765911	0.0705958	0.0832543	0.0716965	0.0641984	0.0580265	11.0991	10.3217	no change	No	No	No	No
ACAD8	NM_014384	chr11	134123433	134135746	+	cg23087241	chr11	134123413	-20	0.0615782	0.0885701	0.0637267	0.0967125	0.0922047	0.113725	0.0917037	0.104952	0.0569844	11.0991	10.3217	no change	No	No	No	No
ACAD8	NM_014384	chr11	134123433	134135746	+	cg23585910	chr11	134123368	-65	0.0227961	0.0249123	0.0551513	0.0491209	0.0427341	0.0535348	0.0465839	0.0570839	0.0348531	11.0991	10.3217	no change	No	No	No	No
ACAD8	NM_014384	chr11	134123433	134135746	+	cg23718775	chr11	134123427	-6	0.0253875	0.028653	0.0222171	0.0453328	0.0448112	0.0336545	0.0547461	0.0426612	0.0232549	11.0991	10.3217	no change	No	No	No	No
ACAD8	NM_014384	chr11	134123433	134135746	+	cg23974812	chr11	134123664	231	0.0198858	0.0250034	0.00435821	0.0296541	0.0231044	0.0279259	0.0144933	0.0284499	0.000821498	11.0991	10.3217	no change	No	No	No	No
ACAD8	NM_014384	chr11	134123433	134135746	+	cg24469159	chr11	134123210	-223	0.0388642	0.046121	0.040377	0.067225	0.0597961	0.0657534	0.064942	0.0810774	0.0521067	11.0991	10.3217	no change	No	No	No	No
ACAD8	NM_014384	chr11	134123433	134135746	+	cg24828253	chr11	134123342	-91	0.0773225	0.0568592	0.0576015	0.0860588	0.0736512	0.0713715	0.0640343	0.0931316	0.0491077	11.0991	10.3217	no change	No	No	No	No
ACAD9	NM_014049	chr3	128598332	128631957	+	cg00187606	chr3	128598469	137	0.00890555	0.0094507	0.00458595	0.0214564	0.0215993	0.0546196	0.0173351	0.0145536	0.0202415	9.52503	10.27	no change	No	No	No	No
ACAD9	NM_014049	chr3	128598332	128631957	+	cg04059835	chr3	128598095	-237	0.0449129	0.0475869	0.0532977	0.063192	0.0551725	0.0837611	0.0457521	0.0728503	0.0583704	9.52503	10.27	no change	No	No	No	No
ACAD9	NM_014049	chr3	128598332	128631957	+	cg04726800	chr3	128598191	-141	0.010647	0.0205713	0.0115486	0.0170885	0.0180009	0.0222032	0.0363979	0.0171866	0.00779048	9.52503	10.27	no change	No	No	No	No
ACAD9	NM_014049	chr3	128598332	128631957	+	cg10162673	chr3	128598689	357	0.0339891	0.0374718	0.0563646	0.0481854	0.0547898	0.0644099	0.0515293	0.0553941	0.0545874	9.52503	10.27	no change	No	No	No	No
ACAD9	NM_014049	chr3	128598332	128631957	+	cg11901034	chr3	128598214	-118	0.00617975	0.114717	0.0807432	0.0749499	0.0525506	0.083897	0.0675905	0.0890887	0.0502237	9.52503	10.27	no change	No	No	No	No
ACAD9	NM_014049	chr3	128598332	128631957	+	cg14470209	chr3	128598183	-149	0.0605245	0.0722557	0.0746457	0.0845747	0.0769244	0.124711	0.0848501	0.0947188	0.0914013	9.52503	10.27	no change	No	No	No	No
ACAD9	NM_014049	chr3	128598332	128631957	+	cg14957639	chr3	128598318	-14	0.00436853	0.00980662	0	0.0166646	0.0150879	0.0554601	0.0141511	0.020106	0	9.52503	10.27	no change	No	No	No	No
ACAD9	NM_014049	chr3	128598332	128631957	+	cg20083871	chr3	128598559	227	0.108313	0.0989352	0.0895091	0.129625	0.109595	0.12451	0.105519	0.142587	0.0908054	9.52503	10.27	no change	No	No	No	No
ACAD9	NM_014049	chr3	128598332	128631957	+	cg22925115	chr3	128598937	605	0.0210421	0.0735976	0.0470727	0.051777	0.0432885	0.0522583	0.0541809	0.0687478	0.0376244	9.52503	10.27	no change	No	No	No	No
ACAD9	NM_014049	chr3	128598332	128631957	+	cg24203234	chr3	128598194	-138	0.0118607	0.00551988	0	0.0099806	0.00798212	0.0097199	0.017235	0.00812944	0.00631938	9.52503	10.27	no change	No	No	No	No
ACAD9	NM_014049	chr3	128598332	128631957	+	cg25356066	chr3	128598488	156	0	0.00409172	0	0.00720576	0.0104645	0.0120744	0.0172633	0.00958324	0	9.52503	10.27	no change	No	No	No	No
ACAD9	NM_014049	chr3	128598332	128631957	+	cg26779346	chr3	128598186	-146	0.065055	0.0656074	0.0722386	0.0833243	0.0811133	0.0933543	0.0828181	0.105985	0.0681579	9.52503	10.27	no change	No	No	No	No
ACAD9	NR_033426	chr3	128598332	128631957	+	cg00187606	chr3	128598469	137	0.00890555	0.0094507	0.00458595	0.0214564	0.0215993	0.0546196	0.0173351	0.0145536	0.0202415	2.40682	1.04567	downregulated	No	No	No	No
ACAD9	NR_033426	chr3	128598332	128631957	+	cg04059835	chr3	128598095	-237	0.0449129	0.0475869	0.0532977	0.063192	0.0551725	0.0837611	0.0457521	0.0728503	0.0583704	2.40682	1.04567	downregulated	No	No	No	No
ACAD9	NR_033426	chr3	128598332	128631957	+	cg04726800	chr3	128598191	-141	0.010647	0.0205713	0.0115486	0.0170885	0.0180009	0.0222032	0.0363979	0.0171866	0.00779048	2.40682	1.04567	downregulated	No	No	No	No
ACAD9	NR_033426	chr3	128598332	128631957	+	cg10162673	chr3	128598689	357	0.0339891	0.0374718	0.0563646	0.0481854	0.0547898	0.0644099	0.0515293	0.0553941	0.0545874	2.40682	1.04567	downregulated	No	No	No	No
ACAD9	NR_033426	chr3	128598332	128631957	+	cg11901034	chr3	128598214	-118	0.00617975	0.114717	0.0807432	0.0749499	0.0525506	0.083897	0.0675905	0.0890887	0.0502237	2.40682	1.04567	downregulated	No	No	No	No
ACAD9	NR_033426	chr3	128598332	128631957	+	cg14470209	chr3	128598183	-149	0.0605245	0.0722557	0.0746457	0.0845747	0.0769244	0.124711	0.0848501	0.0947188	0.0914013	2.40682	1.04567	downregulated	No	No	No	No
ACAD9	NR_033426	chr3	128598332	128631957	+	cg14957639	chr3	128598318	-14	0.00436853	0.00980662	0	0.0166646	0.0150879	0.0554601	0.0141511	0.020106	0	2.40682	1.04567	downregulated	No	No	No	No
ACAD9	NR_033426	chr3	128598332	128631957	+	cg20083871	chr3	128598559	227	0.108313	0.0989352	0.0895091	0.129625	0.109595	0.12451	0.105519	0.142587	0.0908054	2.40682	1.04567	downregulated	No	No	No	No
ACAD9	NR_033426	chr3	128598332	128631957	+	cg22925115	chr3	128598937	605	0.0210421	0.0735976	0.0470727	0.051777	0.0432885	0.0522583	0.0541809	0.0687478	0.0376244	2.40682	1.04567	downregulated	No	No	No	No
ACAD9	NR_033426	chr3	128598332	128631957	+	cg24203234	chr3	128598194	-138	0.0118607	0.00551988	0	0.0099806	0.00798212	0.0097199	0.017235	0.00812944	0.00631938	2.40682	1.04567	downregulated	No	No	No	No
ACAD9	NR_033426	chr3	128598332	128631957	+	cg25356066	chr3	128598488	156	0	0.00409172	0	0.00720576	0.0104645	0.0120744	0.0172633	0.00958324	0	2.40682	1.04567	downregulated	No	No	No	No
ACAD9	NR_033426	chr3	128598332	128631957	+	cg26779346	chr3	128598186	-146	0.065055	0.0656074	0.0722386	0.0833243	0.0811133	0.0933543	0.0828181	0.105985	0.0681579	2.40682	1.04567	downregulated	No	No	No	No
ACADL	NM_001608	chr2	211052715	211090215	-	cg00289546	chr2	211089678	537	0.0101934	0.0280119	0.0161115	0.0674542	0.173328	0.02259	0.123863	0.0372642	0.0555542	0	0	no change	No	No	No	No
ACADL	NM_001608	chr2	211052715	211090215	-	cg04529066	chr2	211090117	98	0.0134961	0.0168459	0.0256731	0.0407349	0.108798	0.0414385	0.0677604	0.0264284	0.0502328	0	0	no change	No	No	No	No
ACADL	NM_001608	chr2	211052715	211090215	-	cg06062084	chr2	211090323	-108	0.142306	0.194076	0.139552	0.136845	0.236465	0.0841195	0.260502	0.217988	0.292949	0	0	no change	No	No	No	No
ACADL	NM_001608	chr2	211052715	211090215	-	cg07308161	chr2	211090487	-272	0.426703	0.682817	0.421838	0.300151	0.673615	0.233336	0.659582	0.670507	0.655876	0	0	no change	No	No	No	No
ACADL	NM_001608	chr2	211052715	211090215	-	cg09068528	chr2	211090171	44	0.0424401	0.0929845	0.0502638	0.0860318	0.159929	0.0515824	0.125587	0.0843232	0.0889983	0	0	no change	No	No	No	No
ACADL	NM_001608	chr2	211052715	211090215	-	cg09308336	chr2	211090247	-32	0.0822596	0.196621	0.0498156	0.0742962	0.168246	0.0834126	0.13878	0.123262	0.105172	0	0	no change	No	No	No	No
ACADL	NM_001608	chr2	211052715	211090215	-	cg14795968	chr2	211089815	400	0.100011	0.0882783	0.078107	0.13222	0.221518	0.149433	0.213793	0.11981	0.140404	0	0	no change	No	No	No	No
ACADL	NM_001608	chr2	211052715	211090215	-	cg16316649	chr2	211090349	-134	0.0803157	0.202532	0.102439	0.124365	0.222576	0.166874	0.329503	0.159253	0.115658	0	0	no change	No	No	No	No
ACADL	NM_001608	chr2	211052715	211090215	-	cg19427188	chr2	211090281	-66	0.158295	0.109564	0.0367113	0.197562	0.276553	0.144928	0.25909	0.134743	0.140295	0	0	no change	No	No	No	No
ACADL	NM_001608	chr2	211052715	211090215	-	cg21933859	chr2	211090271	-56	0.0554649	0.0466142	0.0423965	0.0597154	0.123892	0.0676386	0.105203	0.0857944	0.0693235	0	0	no change	No	No	No	No
ACADM	NM_000016	chr1	76190042	76229355	+	cg03433033	chr1	76189801	-241	0.0623491	0.724138	0.263284	0.116869	0.213605	0.132274	0.299667	0.50359	0.211259	19.4307	17.8217	no change	No	No	No	No
ACADM	NM_000016	chr1	76190042	76229355	+	cg04872557	chr1	76190008	-34	0.00167007	0.00688776	0	0.0234182	0.01711	0.0359342	0.0552278	0.0330253	0	19.4307	17.8217	no change	No	No	No	No
ACADM	NM_000016	chr1	76190042	76229355	+	cg05467918	chr1	76189945	-97	0.0182855	0.100651	0.0422727	0.0462123	0.0513554	0.0616893	0.0339562	0.057508	0.0574933	19.4307	17.8217	no change	No	No	No	No
ACADM	NM_000016	chr1	76190042	76229355	+	cg10523679	chr1	76189770	-272	0.0308373	0.769395	0.13518	0.0690763	0.0948655	0.0196663	0.20829	0.342712	0.064577	19.4307	17.8217	no change	No	No	No	No
ACADM	NM_000016	chr1	76190042	76229355	+	cg10979612	chr1	76190666	624	0	0.00466393	0	0.012604	0.010625	0.0207204	0.0152588	0.0152118	0	19.4307	17.8217	no change	No	No	No	No
ACADM	NM_000016	chr1	76190042	76229355	+	cg11079823	chr1	76190140	98	0.0225708	0.0423459	0.0443532	0.0398896	0.0377383	0.050297	0.043106	0.0408762	0.0376109	19.4307	17.8217	no change	No	No	No	No
ACADM	NM_000016	chr1	76190042	76229355	+	cg13901901	chr1	76190435	393	0.00549136	0.0113923	0.00891937	0.0196656	0.0137904	0.0170042	0.0154113	0.0244614	0.0139163	19.4307	17.8217	no change	No	No	No	No
ACADM	NM_000016	chr1	76190042	76229355	+	cg14565881	chr1	76190040	-2	0.00793971	0.0109182	0	0.0188697	0.0152093	0.0204935	0.00914172	0.0199653	0	19.4307	17.8217	no change	No	No	No	No
ACADM	NM_000016	chr1	76190042	76229355	+	cg15685604	chr1	76190172	130	0.0393601	0.0451296	0.0687033	0.0788423	0.0519632	0.0696255	0.06211	0.0675047	0.0660787	19.4307	17.8217	no change	No	No	No	No
ACADM	NM_000016	chr1	76190042	76229355	+	cg18395777	chr1	76189954	-88	0.0295934	0.1114	0.0462865	0.0468139	0.0466315	0.0421583	0.0592219	0.0541705	0.0589191	19.4307	17.8217	no change	No	No	No	No
ACADM	NM_000016	chr1	76190042	76229355	+	cg27478651	chr1	76190428	386	0.000119138	0.00704631	0.0201572	0.0138782	0.018285	0.0101953	0.0148374	0.013693	0.0126391	19.4307	17.8217	no change	No	No	No	No
ACADM	NM_001127328	chr1	76190042	76229355	+	cg03433033	chr1	76189801	-241	0.0623491	0.724138	0.263284	0.116869	0.213605	0.132274	0.299667	0.50359	0.211259	0	0.609204	upregulated	No	Yes	No	No
ACADM	NM_001127328	chr1	76190042	76229355	+	cg04872557	chr1	76190008	-34	0.00167007	0.00688776	0	0.0234182	0.01711	0.0359342	0.0552278	0.0330253	0	0	0.609204	upregulated	No	Yes	No	No
ACADM	NM_001127328	chr1	76190042	76229355	+	cg05467918	chr1	76189945	-97	0.0182855	0.100651	0.0422727	0.0462123	0.0513554	0.0616893	0.0339562	0.057508	0.0574933	0	0.609204	upregulated	No	Yes	No	No
ACADM	NM_001127328	chr1	76190042	76229355	+	cg10523679	chr1	76189770	-272	0.0308373	0.769395	0.13518	0.0690763	0.0948655	0.0196663	0.20829	0.342712	0.064577	0	0.609204	upregulated	No	Yes	No	No
ACADM	NM_001127328	chr1	76190042	76229355	+	cg10979612	chr1	76190666	624	0	0.00466393	0	0.012604	0.010625	0.0207204	0.0152588	0.0152118	0	0	0.609204	upregulated	No	Yes	No	No
ACADM	NM_001127328	chr1	76190042	76229355	+	cg11079823	chr1	76190140	98	0.0225708	0.0423459	0.0443532	0.0398896	0.0377383	0.050297	0.043106	0.0408762	0.0376109	0	0.609204	upregulated	No	Yes	No	No
ACADM	NM_001127328	chr1	76190042	76229355	+	cg13901901	chr1	76190435	393	0.00549136	0.0113923	0.00891937	0.0196656	0.0137904	0.0170042	0.0154113	0.0244614	0.0139163	0	0.609204	upregulated	No	Yes	No	No
ACADM	NM_001127328	chr1	76190042	76229355	+	cg14565881	chr1	76190040	-2	0.00793971	0.0109182	0	0.0188697	0.0152093	0.0204935	0.00914172	0.0199653	0	0	0.609204	upregulated	No	Yes	No	No
ACADM	NM_001127328	chr1	76190042	76229355	+	cg15685604	chr1	76190172	130	0.0393601	0.0451296	0.0687033	0.0788423	0.0519632	0.0696255	0.06211	0.0675047	0.0660787	0	0.609204	upregulated	No	Yes	No	No
ACADM	NM_001127328	chr1	76190042	76229355	+	cg18395777	chr1	76189954	-88	0.0295934	0.1114	0.0462865	0.0468139	0.0466315	0.0421583	0.0592219	0.0541705	0.0589191	0	0.609204	upregulated	No	Yes	No	No
ACADM	NM_001127328	chr1	76190042	76229355	+	cg27478651	chr1	76190428	386	0.000119138	0.00704631	0.0201572	0.0138782	0.018285	0.0101953	0.0148374	0.013693	0.0126391	0	0.609204	upregulated	No	Yes	No	No
ACADS	NM_000017	chr12	121163570	121177811	+	cg01535453	chr12	121163887	317	0.0878628	0.375615	0.169965	0.0765721	0.084689	0.0765316	0.0647353	0.103567	0.0978101	3.88152	4.51677	no change	No	No	No	No
ACADS	NM_000017	chr12	121163570	121177811	+	cg06196801	chr12	121164025	455	0.144973	0.574128	0.637455	0.0903794	0.240252	0.0650436	0.217631	0.104259	0.244896	3.88152	4.51677	no change	No	No	No	No
ACADS	NM_000017	chr12	121163570	121177811	+	cg08618068	chr12	121163497	-73	0.032106	0.0303156	0.0114108	0.0334363	0.0478834	0.0426212	0.0283646	0.0303892	0.0100557	3.88152	4.51677	no change	No	No	No	No
ACADS	NM_000017	chr12	121163570	121177811	+	cg09689449	chr12	121163851	281	0.000318049	0.053015	0.00500904	0.0209212	0.0284214	0.0373595	0.0324818	0.0249384	0	3.88152	4.51677	no change	No	No	No	No
ACADS	NM_000017	chr12	121163570	121177811	+	cg09813248	chr12	121164194	624	0.867675	0.775046	0.887648	0.43218	0.844794	0.427319	0.778746	0.783166	0.853804	3.88152	4.51677	no change	No	No	No	No
ACADS	NM_000017	chr12	121163570	121177811	+	cg10174836	chr12	121163694	124	0.000457652	0.00196394	0	0.0197012	0.0343145	0.0153226	0.0143003	0.0157962	0	3.88152	4.51677	no change	No	No	No	No
ACADS	NM_000017	chr12	121163570	121177811	+	cg10600917	chr12	121163489	-81	0.107866	0.101893	0.112955	0.145289	0.153246	0.1464	0.155017	0.135304	0.107489	3.88152	4.51677	no change	No	No	No	No
ACADS	NM_000017	chr12	121163570	121177811	+	cg15631966	chr12	121163597	27	0.00614713	0.0440529	0.0354783	0.0440591	0.0400357	0.0303119	0.0353526	0.0229227	0.0213252	3.88152	4.51677	no change	No	No	No	No
ACADS	NM_000017	chr12	121163570	121177811	+	cg23907586	chr12	121163367	-203	0.101252	0.24373	0.137789	0.225618	0.220211	0.175252	0.240598	0.168497	0.18268	3.88152	4.51677	no change	No	No	No	No
ACADS	NM_000017	chr12	121163570	121177811	+	cg27246729	chr12	121163418	-152	0.0702622	0.0710387	0.071683	0.106794	0.127373	0.130372	0.112124	0.113635	0.0952522	3.88152	4.51677	no change	No	No	No	No
ACADS	NM_000017	chr12	121163570	121177811	+	cg27522780	chr12	121163493	-77	0.109912	0.120873	0.101414	0.129492	0.159974	0.155237	0.128948	0.141491	0.0906521	3.88152	4.51677	no change	No	No	No	No
ACADSB	NM_001609	chr10	124768428	124817806	+	cg00057700	chr10	124768526	98	0.0579308	0.0563675	0.0509513	0.0674683	0.0680653	0.0624906	0.0716177	0.0735401	0.0469993	4.97781	5.19691	no change	No	No	No	No
ACADSB	NM_001609	chr10	124768428	124817806	+	cg03860051	chr10	124768608	180	0	0.00479698	0	0.0108401	0.0138859	0.0257133	0.0213486	0.0183944	0	4.97781	5.19691	no change	No	No	No	No
ACADSB	NM_001609	chr10	124768428	124817806	+	cg07731146	chr10	124768267	-161	0.0404996	0.0712099	0.0440926	0.12836	0.0949098	0.100328	0.121967	0.0691771	0.104079	4.97781	5.19691	no change	No	No	No	No
ACADSB	NM_001609	chr10	124768428	124817806	+	cg09788111	chr10	124768255	-173	0.0975402	0.113423	0.0892681	0.142902	0.105557	0.137561	0.105356	0.139235	0.0971939	4.97781	5.19691	no change	No	No	No	No
ACADSB	NM_001609	chr10	124768428	124817806	+	cg13648088	chr10	124768538	110	0.0648172	0.0698104	0.0322305	0.0471815	0.0503495	0.058868	0.0302339	0.0467843	0.0357578	4.97781	5.19691	no change	No	No	No	No
ACADSB	NM_001609	chr10	124768428	124817806	+	cg14958757	chr10	124768270	-158	0.0374704	0.0472437	0.00268635	0.111839	0.0722863	0.0600003	0.133203	0.0592708	0.0225435	4.97781	5.19691	no change	No	No	No	No
ACADSB	NM_001609	chr10	124768428	124817806	+	cg17834180	chr10	124768240	-188	0.0771901	0.0995498	0.101783	0.154632	0.124152	0.193404	0.138598	0.132949	0.104253	4.97781	5.19691	no change	No	No	No	No
ACADSB	NM_001609	chr10	124768428	124817806	+	cg18870064	chr10	124768276	-152	0.0155644	0.0235459	0.0334734	0.0673108	0.0412405	0.0428159	0.0770649	0.0518894	0.0105505	4.97781	5.19691	no change	No	No	No	No
ACADSB	NM_001609	chr10	124768428	124817806	+	cg19696333	chr10	124768261	-167	0.0145656	0.00683354	0.00622929	0.0283902	0.0258873	0.0453956	0.0218391	0.00887542	0.00477462	4.97781	5.19691	no change	No	No	No	No
ACADSB	NM_001609	chr10	124768428	124817806	+	cg22262889	chr10	124768896	468	0.0455682	0.0918016	0.049648	0.0646746	0.0749439	0.0453372	0.0643119	0.0883588	0.0669057	4.97781	5.19691	no change	No	No	No	No
ACADSB	NM_001609	chr10	124768428	124817806	+	cg26346104	chr10	124768792	364	0.0464755	0.0422857	0.0160653	0.0476204	0.0549739	0.0754989	0.0573125	0.0812646	0.0282576	4.97781	5.19691	no change	No	No	No	No
ACADVL	NM_000018	chr17	7123149	7128586	+	cg00672228	chr17	7123130	-19	0.0937803	0.102356	0.0965019	0.116474	0.090908	0.126216	0.0953361	0.11722	0.110324	41.2049	34.9698	no change	No	No	No	No
ACADVL	NM_000018	chr17	7123149	7128586	+	cg02295678	chr17	7123415	266	0.0287411	0.029794	0.0107774	0.035757	0.0441614	0.0570822	0.0341616	0.0332425	0.0242308	41.2049	34.9698	no change	No	No	No	No
ACADVL	NM_000018	chr17	7123149	7128586	+	cg07813421	chr17	7123626	477	0.0707479	0.0804847	0.0811702	0.107538	0.0930406	0.15935	0.112678	0.100629	0.0823215	41.2049	34.9698	no change	No	No	No	No
ACADVL	NM_000018	chr17	7123149	7128586	+	cg10347199	chr17	7123561	412	0	0.00753971	0.00983504	0.0264124	0.0195224	0.0176544	0.0129509	0.0222946	0	41.2049	34.9698	no change	No	No	No	No
ACADVL	NM_000018	chr17	7123149	7128586	+	cg12204773	chr17	7123253	104	0.0148681	0.0244693	0.0174678	0.0326213	0.0312983	0.0332758	0.0225901	0.0266903	0.00544839	41.2049	34.9698	no change	No	No	No	No
ACADVL	NM_000018	chr17	7123149	7128586	+	cg12709244	chr17	7123282	133	0	0.0177854	0.0136181	0.017201	0.00963615	0.042179	0.0202685	0.0168598	0.0022067	41.2049	34.9698	no change	No	No	No	No
ACADVL	NM_000018	chr17	7123149	7128586	+	cg16862315	chr17	7123138	-11	0.00794616	0.0913489	0.0136054	0.0265864	0.0248165	0.0317673	0.0138542	0.0243465	0.0137511	41.2049	34.9698	no change	No	No	No	No
ACADVL	NM_000018	chr17	7123149	7128586	+	cg18420143	chr17	7123125	-24	0.0276195	0.0421385	0.0208344	0.0362506	0.0371835	0.0220455	0.0281329	0.045088	0.0248724	41.2049	34.9698	no change	No	No	No	No
ACADVL	NM_000018	chr17	7123149	7128586	+	cg19513193	chr17	7123490	341	0.0116441	0.011795	0.00321383	0.0221484	0.027966	0.0392387	0.0163342	0.0256634	0	41.2049	34.9698	no change	No	No	No	No
ACADVL	NM_000018	chr17	7123149	7128586	+	cg24706032	chr17	7123285	136	0	0.00224706	0.00194747	0.0188196	0.0197372	0.0261876	0.0327196	0.0122198	0.00620557	41.2049	34.9698	no change	No	No	No	No
ACADVL	NM_000018	chr17	7123149	7128586	+	cg25521963	chr17	7123553	404	0.0143517	0.0476379	0.027298	0.0483788	0.0440171	0.049515	0.0518763	0.0390466	0.0261026	41.2049	34.9698	no change	No	No	No	No
ACADVL	NM_001033859	chr17	7123149	7128586	+	cg00672228	chr17	7123130	-19	0.0937803	0.102356	0.0965019	0.116474	0.090908	0.126216	0.0953361	0.11722	0.110324	13.9725	12.3978	no change	No	No	No	No
ACADVL	NM_001033859	chr17	7123149	7128586	+	cg02295678	chr17	7123415	266	0.0287411	0.029794	0.0107774	0.035757	0.0441614	0.0570822	0.0341616	0.0332425	0.0242308	13.9725	12.3978	no change	No	No	No	No
ACADVL	NM_001033859	chr17	7123149	7128586	+	cg07813421	chr17	7123626	477	0.0707479	0.0804847	0.0811702	0.107538	0.0930406	0.15935	0.112678	0.100629	0.0823215	13.9725	12.3978	no change	No	No	No	No
ACADVL	NM_001033859	chr17	7123149	7128586	+	cg10347199	chr17	7123561	412	0	0.00753971	0.00983504	0.0264124	0.0195224	0.0176544	0.0129509	0.0222946	0	13.9725	12.3978	no change	No	No	No	No
ACADVL	NM_001033859	chr17	7123149	7128586	+	cg12204773	chr17	7123253	104	0.0148681	0.0244693	0.0174678	0.0326213	0.0312983	0.0332758	0.0225901	0.0266903	0.00544839	13.9725	12.3978	no change	No	No	No	No
ACADVL	NM_001033859	chr17	7123149	7128586	+	cg12709244	chr17	7123282	133	0	0.0177854	0.0136181	0.017201	0.00963615	0.042179	0.0202685	0.0168598	0.0022067	13.9725	12.3978	no change	No	No	No	No
ACADVL	NM_001033859	chr17	7123149	7128586	+	cg16862315	chr17	7123138	-11	0.00794616	0.0913489	0.0136054	0.0265864	0.0248165	0.0317673	0.0138542	0.0243465	0.0137511	13.9725	12.3978	no change	No	No	No	No
ACADVL	NM_001033859	chr17	7123149	7128586	+	cg18420143	chr17	7123125	-24	0.0276195	0.0421385	0.0208344	0.0362506	0.0371835	0.0220455	0.0281329	0.045088	0.0248724	13.9725	12.3978	no change	No	No	No	No
ACADVL	NM_001033859	chr17	7123149	7128586	+	cg19513193	chr17	7123490	341	0.0116441	0.011795	0.00321383	0.0221484	0.027966	0.0392387	0.0163342	0.0256634	0	13.9725	12.3978	no change	No	No	No	No
ACADVL	NM_001033859	chr17	7123149	7128586	+	cg24706032	chr17	7123285	136	0	0.00224706	0.00194747	0.0188196	0.0197372	0.0261876	0.0327196	0.0122198	0.00620557	13.9725	12.3978	no change	No	No	No	No
ACADVL	NM_001033859	chr17	7123149	7128586	+	cg25521963	chr17	7123553	404	0.0143517	0.0476379	0.027298	0.0483788	0.0440171	0.049515	0.0518763	0.0390466	0.0261026	13.9725	12.3978	no change	No	No	No	No
ACAN	NM_001135	chr15	89346673	89418585	+	cg03184141	chr15	89346989	316	0.113928	0.113305	0.0685106	0.124841	0.147107	0.178549	0.159843	0.176464	0.122259	0.00187257	0.00753162	no change	No	No	No	No
ACAN	NM_001135	chr15	89346673	89418585	+	cg16968596	chr15	89346629	-44	0.0027953	0.00396561	0.00838535	0.0349251	0.0368724	0.0260824	0.0286325	0.0286227	0.00132928	0.00187257	0.00753162	no change	No	No	No	No
ACAN	NM_001135	chr15	89346673	89418585	+	cg18230771	chr15	89347176	503	0.0732404	0.101137	0.0590006	0.092098	0.163325	0.11386	0.123001	0.107996	0.0832987	0.00187257	0.00753162	no change	No	No	No	No
ACAN	NM_001135	chr15	89346673	89418585	+	cg20510724	chr15	89346795	122	0.0952217	0.113691	0.0785535	0.154345	0.182191	0.116368	0.166306	0.142247	0.111125	0.00187257	0.00753162	no change	No	No	No	No
ACAN	NM_013227	chr15	89346673	89418585	+	cg03184141	chr15	89346989	316	0.113928	0.113305	0.0685106	0.124841	0.147107	0.178549	0.159843	0.176464	0.122259	2.62595e-05	5.14823e-05	no change	No	No	No	No
ACAN	NM_013227	chr15	89346673	89418585	+	cg16968596	chr15	89346629	-44	0.0027953	0.00396561	0.00838535	0.0349251	0.0368724	0.0260824	0.0286325	0.0286227	0.00132928	2.62595e-05	5.14823e-05	no change	No	No	No	No
ACAN	NM_013227	chr15	89346673	89418585	+	cg18230771	chr15	89347176	503	0.0732404	0.101137	0.0590006	0.092098	0.163325	0.11386	0.123001	0.107996	0.0832987	2.62595e-05	5.14823e-05	no change	No	No	No	No
ACAN	NM_013227	chr15	89346673	89418585	+	cg20510724	chr15	89346795	122	0.0952217	0.113691	0.0785535	0.154345	0.182191	0.116368	0.166306	0.142247	0.111125	2.62595e-05	5.14823e-05	no change	No	No	No	No
ACAP2	NM_012287	chr3	194995464	195163817	-	cg08138807	chr3	195164060	-243	0.0214917	0.0266846	0.0315397	0.0248091	0.0187839	0.0167771	0.0298369	0.0325178	0.014545	19.8828	21.6842	no change	No	No	No	No
ACAP2	NM_012287	chr3	194995464	195163817	-	cg09474336	chr3	195163530	287	0.0781644	0.0972478	0.10595	0.107378	0.088091	0.120678	0.0926733	0.112822	0.0752522	19.8828	21.6842	no change	No	No	No	No
ACAP2	NM_012287	chr3	194995464	195163817	-	cg11047049	chr3	195163937	-120	0.00451834	0.0135339	0	0.025219	0.0226818	0.0202333	0.0260826	0.018089	0.0106416	19.8828	21.6842	no change	No	No	No	No
ACAP2	NM_012287	chr3	194995464	195163817	-	cg14973369	chr3	195163860	-43	0.0532526	0.0612205	0.0475397	0.100624	0.0685855	0.0749636	0.0741643	0.0782953	0.0574137	19.8828	21.6842	no change	No	No	No	No
ACAP2	NM_012287	chr3	194995464	195163817	-	cg19252739	chr3	195163826	-9	0	0.0213561	0	0.0290794	0.0363434	0.0379826	0.0280481	0.0107585	0.00669982	19.8828	21.6842	no change	No	No	No	No
ACAP2	NM_012287	chr3	194995464	195163817	-	cg20275925	chr3	195164072	-255	0.00110392	0.0119285	0.0142378	0.0150078	0.0215	0.0121791	0.00784486	0.0155978	0.0012455	19.8828	21.6842	no change	No	No	No	No
ACAP2	NM_012287	chr3	194995464	195163817	-	cg25959527	chr3	195163920	-103	0.000870182	0.0288664	0.0187203	0.0317422	0.0242789	0.0211721	0.0133044	0.023688	0.0385122	19.8828	21.6842	no change	No	No	No	No
ACAP3	NM_030649	chr1	1227763	1243269	-	cg00086266	chr1	1242895	374	0.0229233	0.0343085	0.0429788	0.0378756	0.0414798	0.0150324	0.0302766	0.0209934	0.0203295	15.9941	16.1779	no change	No	No	No	No
ACAP3	NM_030649	chr1	1227763	1243269	-	cg00262415	chr1	1242732	537	0.0460794	0.178267	0.0505149	0.0760059	0.0729462	0.0801926	0.0713981	0.0913719	0.0539291	15.9941	16.1779	no change	No	No	No	No
ACAP3	NM_030649	chr1	1227763	1243269	-	cg06984883	chr1	1243564	-295	0.00831249	0.00263235	0.000810084	0.00921546	0.011073	0.00948947	0.0171828	0.00981897	0	15.9941	16.1779	no change	No	No	No	No
ACAP3	NM_030649	chr1	1227763	1243269	-	cg07425625	chr1	1243562	-293	0.0174695	0.0241286	0.0073639	0.0247295	0.0301802	0.0310169	0.0290952	0.0195562	0.00779777	15.9941	16.1779	no change	No	No	No	No
ACAP3	NM_030649	chr1	1227763	1243269	-	cg15042692	chr1	1243460	-191	0.0398148	0.057176	0.0300068	0.0471304	0.0478713	0.0610925	0.0537076	0.0619318	0.0407372	15.9941	16.1779	no change	No	No	No	No
ACAP3	NM_030649	chr1	1227763	1243269	-	cg19323338	chr1	1242997	272	0.0545018	0.0898126	0.0748357	0.100695	0.101001	0.103886	0.0758084	0.0978521	0.0738637	15.9941	16.1779	no change	No	No	No	No
ACAP3	NM_030649	chr1	1227763	1243269	-	cg24157952	chr1	1243003	266	0.00426575	0.00572755	0.00553293	0.0230193	0.0227861	0.0243389	0.0423827	0.0182513	0	15.9941	16.1779	no change	No	No	No	No
ACAP3	NM_030649	chr1	1227763	1243269	-	cg26333156	chr1	1242730	539	0.0424929	0.161839	0.0694501	0.0820021	0.0846105	0.0837531	0.084738	0.0728801	0.055195	15.9941	16.1779	no change	No	No	No	No
ACAP3	NM_030649	chr1	1227763	1243269	-	cg27440283	chr1	1242757	512	0.0571013	0.234009	0.0871858	0.133198	0.12245	0.160701	0.133308	0.120923	0.123931	15.9941	16.1779	no change	No	No	No	No
ACAT1	NM_000019	chr11	107992257	108018891	+	cg02206382	chr11	107992767	510	0.0884222	0.281244	0.0596598	0.106629	0.104773	0.140732	0.114562	0.153861	0.0765463	26.492	32.2664	no change	No	No	No	No
ACAT1	NM_000019	chr11	107992257	108018891	+	cg03920739	chr11	107992119	-138	0.0141861	0.0810057	0.0228747	0.0277039	0.0235504	0.0215783	0.0245971	0.0231519	0.0112517	26.492	32.2664	no change	No	No	No	No
ACAT1	NM_000019	chr11	107992257	108018891	+	cg04873221	chr11	107992290	33	0.00833372	0.0821466	0.00359227	0.0248031	0.0304421	0.0271407	0.0226578	0.0325522	0.0191957	26.492	32.2664	no change	No	No	No	No
ACAT1	NM_000019	chr11	107992257	108018891	+	cg05903298	chr11	107992155	-102	0.0182095	0.0973234	0.034232	0.0476528	0.0519203	0.07774	0.0592891	0.0472107	0.0417543	26.492	32.2664	no change	No	No	No	No
ACAT1	NM_000019	chr11	107992257	108018891	+	cg05962325	chr11	107992005	-252	0	0.723073	0.409401	0.0313087	0.0434555	0.0788763	0.0419677	0.0559453	0.0135223	26.492	32.2664	no change	No	No	No	No
ACAT1	NM_000019	chr11	107992257	108018891	+	cg05973813	chr11	107992235	-22	0.00309614	0.0589736	0.00890308	0.0377888	0.0297417	0.0240514	0.0360263	0.0204381	0.0194475	26.492	32.2664	no change	No	No	No	No
ACAT1	NM_000019	chr11	107992257	108018891	+	cg08152564	chr11	107992034	-223	0.0919904	0.389521	0.225201	0.113726	0.112676	0.137973	0.144389	0.132497	0.123848	26.492	32.2664	no change	No	No	No	No
ACAT1	NM_000019	chr11	107992257	108018891	+	cg14994056	chr11	107992015	-242	0.0102652	0.521526	0.273505	0.0667653	0.0437678	0.0770804	0.106688	0.0802895	0.0613438	26.492	32.2664	no change	No	No	No	No
ACAT1	NM_000019	chr11	107992257	108018891	+	cg18337422	chr11	107992253	-4	0	0.0254647	0.00581635	0.0140916	0.024196	0.0209471	0.0171822	0.0128905	0	26.492	32.2664	no change	No	No	No	No
ACAT1	NM_000019	chr11	107992257	108018891	+	cg19829446	chr11	107992300	43	0.0025956	0.0766787	0.00550378	0.0241954	0.0233139	0.0282926	0.0303778	0.0201814	0.0118482	26.492	32.2664	no change	No	No	No	No
ACAT1	NM_000019	chr11	107992257	108018891	+	cg19958696	chr11	107992251	-6	0.0039238	0.105398	0.00500297	0.020389	0.00816439	0.0199524	0.0152383	0.014994	0.00369705	26.492	32.2664	no change	No	No	No	No
ACAT1	NM_000019	chr11	107992257	108018891	+	cg24341800	chr11	107992076	-181	0.0621918	0.136211	0.061785	0.0766687	0.0561795	0.0762545	0.0656783	0.0851777	0.0494903	26.492	32.2664	no change	No	No	No	No
ACAT2	NM_005891	chr6	160182988	160200087	+	cg01552187	chr6	160183555	567	0.0055426	0.0863977	0.0304016	0.0269656	0.0187469	0.0240402	0.0306735	0.0463324	0.0475209	42.1709	28.1211	no change	No	No	No	No
ACAT2	NM_005891	chr6	160182988	160200087	+	cg05879334	chr6	160183160	172	0.0558979	0.101793	0.0756435	0.09209	0.0855318	0.123539	0.0955227	0.0965279	0.0821132	42.1709	28.1211	no change	No	No	No	No
ACAT2	NM_005891	chr6	160182988	160200087	+	cg09718295	chr6	160182856	-132	0.0276373	0.148025	0.0320944	0.0581686	0.0473328	0.0267697	0.0477684	0.0641045	0.0324325	42.1709	28.1211	no change	No	No	No	No
ACAT2	NM_005891	chr6	160182988	160200087	+	cg10432632	chr6	160182818	-170	0.0308729	0.124378	0.0702365	0.0611442	0.0555343	0.0678172	0.0592731	0.071745	0.0576768	42.1709	28.1211	no change	No	No	No	No
ACAT2	NM_005891	chr6	160182988	160200087	+	cg11366901	chr6	160182831	-157	0	0.0426287	0	0.0268646	0.0307715	0.0464238	0.0279016	0.0236282	0	42.1709	28.1211	no change	No	No	No	No
ACAT2	NM_005891	chr6	160182988	160200087	+	cg13804918	chr6	160182841	-147	0	0.0727746	0.00307373	0.0116193	0.0165173	0.0188112	0.017407	0.00482636	0.00374338	42.1709	28.1211	no change	No	No	No	No
ACAT2	NM_005891	chr6	160182988	160200087	+	cg18959411	chr6	160182805	-183	0.0509197	0.189768	0.0779944	0.054929	0.0684239	0.0843038	0.0625494	0.0708627	0.0700105	42.1709	28.1211	no change	No	No	No	No
ACAT2	NM_005891	chr6	160182988	160200087	+	cg23500094	chr6	160182829	-159	0.0373132	0.0984278	0.0506616	0.0563161	0.0518235	0.0513449	0.0523455	0.0744732	0.0505543	42.1709	28.1211	no change	No	No	No	No
ACAT2	NM_005891	chr6	160182988	160200087	+	cg24224803	chr6	160183104	116	0.0868967	0.112584	0.0857202	0.135133	0.0984412	0.171954	0.128327	0.132685	0.0857759	42.1709	28.1211	no change	No	No	No	No
ACAT2	NM_005891	chr6	160182988	160200087	+	cg24683514	chr6	160183101	113	0.0407278	0.101971	0.0456694	0.0605806	0.0551564	0.0664327	0.0702643	0.0710987	0.0595608	42.1709	28.1211	no change	No	No	No	No
ACBD3	NM_022735	chr1	226332379	226374423	-	cg04210991	chr1	226374609	-186	0.0547134	0.0494991	0.0330235	0.0525482	0.0517358	0.060529	0.061266	0.0774221	0.0455673	43.558	45.1721	no change	No	No	No	No
ACBD3	NM_022735	chr1	226332379	226374423	-	cg06314646	chr1	226374538	-115	0.0697106	0.109128	0.0981592	0.0841283	0.0733465	0.0982896	0.0992225	0.0812718	0.0847783	43.558	45.1721	no change	No	No	No	No
ACBD3	NM_022735	chr1	226332379	226374423	-	cg12446722	chr1	226374380	43	0.00622451	0.0285653	0.00966921	0.0219052	0.0204666	0.0229862	0.0206916	0.0256009	0.0172697	43.558	45.1721	no change	No	No	No	No
ACBD3	NM_022735	chr1	226332379	226374423	-	cg14283922	chr1	226374283	140	0.024003	0.0200318	0.00969754	0.0517293	0.0379799	0.0218417	0.0293139	0.0138576	0.00394899	43.558	45.1721	no change	No	No	No	No
ACBD3	NM_022735	chr1	226332379	226374423	-	cg15863254	chr1	226374036	387	0.0892983	0.110451	0.0809783	0.141428	0.0994769	0.132717	0.105409	0.14007	0.0943225	43.558	45.1721	no change	No	No	No	No
ACBD3	NM_022735	chr1	226332379	226374423	-	cg19029205	chr1	226373844	579	0.088033	0.116698	0.0576846	0.0707967	0.071589	0.12113	0.0819354	0.0952689	0.0433493	43.558	45.1721	no change	No	No	No	No
ACBD3	NM_022735	chr1	226332379	226374423	-	cg19899237	chr1	226374351	72	0.0082878	0.0066085	0.00298483	0.0182337	0.0302865	0.022447	0.0219517	0.018829	0.00830763	43.558	45.1721	no change	No	No	No	No
ACBD3	NM_022735	chr1	226332379	226374423	-	cg20786939	chr1	226374532	-109	0.0421212	0.0534528	0.0665412	0.0721707	0.067834	0.0855665	0.0738139	0.0719322	0.054914	43.558	45.1721	no change	No	No	No	No
ACBD3	NM_022735	chr1	226332379	226374423	-	cg25746764	chr1	226374410	13	0.00947416	0.0131372	0	0.0164024	0.0183103	0.0168948	0.027632	0.0211843	0	43.558	45.1721	no change	No	No	No	No
ACBD3	NM_022735	chr1	226332379	226374423	-	cg25894045	chr1	226374346	77	0.00384754	0.0264656	0.0172425	0.0219806	0.0270755	0.0250208	0.0187258	0.0249556	0.0235791	43.558	45.1721	no change	No	No	No	No
ACBD4	NM_001135704	chr17	43209966	43221543	+	cg00049411	chr17	43210103	137	0.0854635	0.08998	0.115808	0.10145	0.0943335	0.0994306	0.0948176	0.140878	0.117687	0.219645	0.274298	no change	No	No	No	No
ACBD4	NM_001135704	chr17	43209966	43221543	+	cg12880250	chr17	43210016	50	0.00977082	0.0181263	0.0114239	0.0343379	0.0415525	0.0370288	0.0363429	0.0284581	0.00437037	0.219645	0.274298	no change	No	No	No	No
ACBD4	NM_001135704	chr17	43209966	43221543	+	cg18039474	chr17	43210057	91	0.0454946	0.0584602	0.0546019	0.09751	0.0722485	0.120132	0.077637	0.0848409	0.0726855	0.219645	0.274298	no change	No	No	No	No
ACBD4	NM_001135704	chr17	43209966	43221543	+	cg18053085	chr17	43210134	168	0.0226639	0.0243988	0.010107	0.028717	0.0273814	0.0347621	0.0199038	0.0309202	0.00972645	0.219645	0.274298	no change	No	No	No	No
ACBD4	NM_001135704	chr17	43209966	43221543	+	cg20878190	chr17	43210053	87	0.0263208	0.0614067	0.0427757	0.0384934	0.0409291	0.0514896	0.0328153	0.0389395	0.0380546	0.219645	0.274298	no change	No	No	No	No
ACBD4	NM_001135704	chr17	43209966	43221543	+	cg26634885	chr17	43209687	-279	0.0394905	0.067306	0.0440818	0.0479346	0.0496233	0.0295484	0.0651149	0.0711606	0.0815124	0.219645	0.274298	no change	No	No	No	No
ACBD4	NM_001135705	chr17	43213013	43221543	+	cg01676322	chr17	43213429	416	0.12213	0.750817	0.534915	0.135419	0.205665	0.142632	0.164595	0.200284	0.187471	0.981239	2.64498	upregulated	No	Yes	No	No
ACBD4	NM_001135705	chr17	43213013	43221543	+	cg03247834	chr17	43212845	-168	0.00916465	0.0304658	0.0180726	0.0320337	0.0378208	0.0406958	0.0375631	0.0396231	0.0230662	0.981239	2.64498	upregulated	No	Yes	No	No
ACBD4	NM_001135705	chr17	43213013	43221543	+	cg05895930	chr17	43212841	-172	0.0261159	0.0185112	0.0167693	0.0346662	0.0376934	0.0501592	0.0236632	0.0254504	0.0253704	0.981239	2.64498	upregulated	No	Yes	No	No
ACBD4	NM_001135705	chr17	43213013	43221543	+	cg06770114	chr17	43212873	-140	0.0449908	0.0434798	0.0570291	0.0592747	0.0514297	0.067429	0.06043	0.0625515	0.0497161	0.981239	2.64498	upregulated	No	Yes	No	No
ACBD4	NM_001135705	chr17	43213013	43221543	+	cg10852358	chr17	43212742	-271	0.0805779	0.471102	0.0712136	0.0756365	0.0692372	0.0739699	0.0817979	0.0908031	0.0715839	0.981239	2.64498	upregulated	No	Yes	No	No
ACBD4	NM_001135705	chr17	43213013	43221543	+	cg14010578	chr17	43213141	128	0.100985	0.431954	0.243355	0.0958501	0.109216	0.151267	0.10827	0.130774	0.11269	0.981239	2.64498	upregulated	No	Yes	No	No
ACBD4	NM_001135705	chr17	43213013	43221543	+	cg18011274	chr17	43213270	257	0.108411	0.486705	0.38894	0.11077	0.0935299	0.140307	0.109436	0.145112	0.085649	0.981239	2.64498	upregulated	No	Yes	No	No
ACBD4	NM_001135705	chr17	43213013	43221543	+	cg18909469	chr17	43212835	-178	0.0146905	0.0205596	0.0217313	0.0238758	0.0259738	0.0463499	0.0393904	0.0115568	0.0170559	0.981239	2.64498	upregulated	No	Yes	No	No
ACBD4	NM_001135705	chr17	43213013	43221543	+	cg20139425	chr17	43212881	-132	0.0540391	0.0788115	0.069514	0.0687033	0.0653006	0.133989	0.0773981	0.0906404	0.0626986	0.981239	2.64498	upregulated	No	Yes	No	No
ACBD4	NM_001135705	chr17	43213013	43221543	+	cg20796357	chr17	43213013	0	0.0706458	0.0688782	0.0690422	0.0603971	0.0604133	0.0683418	0.0578219	0.09926	0.06963	0.981239	2.64498	upregulated	No	Yes	No	No
ACBD4	NM_001135705	chr17	43213013	43221543	+	cg21695836	chr17	43212795	-218	0.038526	0.030753	0.0393041	0.0514482	0.055404	0.0613598	0.0465759	0.0529655	0.0333956	0.981239	2.64498	upregulated	No	Yes	No	No
ACBD4	NM_001135705	chr17	43213013	43221543	+	cg23678114	chr17	43212777	-236	0.0781157	0.0684216	0.0748342	0.0821781	0.0735039	0.0868623	0.0828743	0.0807842	0.0771074	0.981239	2.64498	upregulated	No	Yes	No	No
ACBD4	NM_001135705	chr17	43213013	43221543	+	cg24839693	chr17	43212892	-121	0.0527741	0.0692044	0.0644578	0.0822832	0.0719589	0.108905	0.0903393	0.0892015	0.0754225	0.981239	2.64498	upregulated	No	Yes	No	No
ACBD4	NM_001135705	chr17	43213013	43221543	+	cg27401724	chr17	43213629	616	0.439294	0.80284	0.81838	0.403718	0.588048	0.361869	0.538288	0.663885	0.703796	0.981239	2.64498	upregulated	No	Yes	No	No
ACBD4	NM_001135706	chr17	43213013	43221543	+	cg01676322	chr17	43213429	416	0.12213	0.750817	0.534915	0.135419	0.205665	0.142632	0.164595	0.200284	0.187471	1.92333	0.000514537	downregulated	No	No	No	Yes
ACBD4	NM_001135706	chr17	43213013	43221543	+	cg03247834	chr17	43212845	-168	0.00916465	0.0304658	0.0180726	0.0320337	0.0378208	0.0406958	0.0375631	0.0396231	0.0230662	1.92333	0.000514537	downregulated	No	No	No	Yes
ACBD4	NM_001135706	chr17	43213013	43221543	+	cg05895930	chr17	43212841	-172	0.0261159	0.0185112	0.0167693	0.0346662	0.0376934	0.0501592	0.0236632	0.0254504	0.0253704	1.92333	0.000514537	downregulated	No	No	No	Yes
ACBD4	NM_001135706	chr17	43213013	43221543	+	cg06770114	chr17	43212873	-140	0.0449908	0.0434798	0.0570291	0.0592747	0.0514297	0.067429	0.06043	0.0625515	0.0497161	1.92333	0.000514537	downregulated	No	No	No	Yes
ACBD4	NM_001135706	chr17	43213013	43221543	+	cg10852358	chr17	43212742	-271	0.0805779	0.471102	0.0712136	0.0756365	0.0692372	0.0739699	0.0817979	0.0908031	0.0715839	1.92333	0.000514537	downregulated	No	No	No	Yes
ACBD4	NM_001135706	chr17	43213013	43221543	+	cg14010578	chr17	43213141	128	0.100985	0.431954	0.243355	0.0958501	0.109216	0.151267	0.10827	0.130774	0.11269	1.92333	0.000514537	downregulated	No	No	No	Yes
ACBD4	NM_001135706	chr17	43213013	43221543	+	cg18011274	chr17	43213270	257	0.108411	0.486705	0.38894	0.11077	0.0935299	0.140307	0.109436	0.145112	0.085649	1.92333	0.000514537	downregulated	No	No	No	Yes
ACBD4	NM_001135706	chr17	43213013	43221543	+	cg18909469	chr17	43212835	-178	0.0146905	0.0205596	0.0217313	0.0238758	0.0259738	0.0463499	0.0393904	0.0115568	0.0170559	1.92333	0.000514537	downregulated	No	No	No	Yes
ACBD4	NM_001135706	chr17	43213013	43221543	+	cg20139425	chr17	43212881	-132	0.0540391	0.0788115	0.069514	0.0687033	0.0653006	0.133989	0.0773981	0.0906404	0.0626986	1.92333	0.000514537	downregulated	No	No	No	Yes
ACBD4	NM_001135706	chr17	43213013	43221543	+	cg20796357	chr17	43213013	0	0.0706458	0.0688782	0.0690422	0.0603971	0.0604133	0.0683418	0.0578219	0.09926	0.06963	1.92333	0.000514537	downregulated	No	No	No	Yes
ACBD4	NM_001135706	chr17	43213013	43221543	+	cg21695836	chr17	43212795	-218	0.038526	0.030753	0.0393041	0.0514482	0.055404	0.0613598	0.0465759	0.0529655	0.0333956	1.92333	0.000514537	downregulated	No	No	No	Yes
ACBD4	NM_001135706	chr17	43213013	43221543	+	cg23678114	chr17	43212777	-236	0.0781157	0.0684216	0.0748342	0.0821781	0.0735039	0.0868623	0.0828743	0.0807842	0.0771074	1.92333	0.000514537	downregulated	No	No	No	Yes
ACBD4	NM_001135706	chr17	43213013	43221543	+	cg24839693	chr17	43212892	-121	0.0527741	0.0692044	0.0644578	0.0822832	0.0719589	0.108905	0.0903393	0.0892015	0.0754225	1.92333	0.000514537	downregulated	No	No	No	Yes
ACBD4	NM_001135706	chr17	43213013	43221543	+	cg27401724	chr17	43213629	616	0.439294	0.80284	0.81838	0.403718	0.588048	0.361869	0.538288	0.663885	0.703796	1.92333	0.000514537	downregulated	No	No	No	Yes
ACBD4	NM_001135707	chr17	43213013	43220326	+	cg01676322	chr17	43213429	416	0.12213	0.750817	0.534915	0.135419	0.205665	0.142632	0.164595	0.200284	0.187471	0.63637	0.58964	no change	No	No	No	No
ACBD4	NM_001135707	chr17	43213013	43220326	+	cg03247834	chr17	43212845	-168	0.00916465	0.0304658	0.0180726	0.0320337	0.0378208	0.0406958	0.0375631	0.0396231	0.0230662	0.63637	0.58964	no change	No	No	No	No
ACBD4	NM_001135707	chr17	43213013	43220326	+	cg05895930	chr17	43212841	-172	0.0261159	0.0185112	0.0167693	0.0346662	0.0376934	0.0501592	0.0236632	0.0254504	0.0253704	0.63637	0.58964	no change	No	No	No	No
ACBD4	NM_001135707	chr17	43213013	43220326	+	cg06770114	chr17	43212873	-140	0.0449908	0.0434798	0.0570291	0.0592747	0.0514297	0.067429	0.06043	0.0625515	0.0497161	0.63637	0.58964	no change	No	No	No	No
ACBD4	NM_001135707	chr17	43213013	43220326	+	cg10852358	chr17	43212742	-271	0.0805779	0.471102	0.0712136	0.0756365	0.0692372	0.0739699	0.0817979	0.0908031	0.0715839	0.63637	0.58964	no change	No	No	No	No
ACBD4	NM_001135707	chr17	43213013	43220326	+	cg14010578	chr17	43213141	128	0.100985	0.431954	0.243355	0.0958501	0.109216	0.151267	0.10827	0.130774	0.11269	0.63637	0.58964	no change	No	No	No	No
ACBD4	NM_001135707	chr17	43213013	43220326	+	cg18011274	chr17	43213270	257	0.108411	0.486705	0.38894	0.11077	0.0935299	0.140307	0.109436	0.145112	0.085649	0.63637	0.58964	no change	No	No	No	No
ACBD4	NM_001135707	chr17	43213013	43220326	+	cg18909469	chr17	43212835	-178	0.0146905	0.0205596	0.0217313	0.0238758	0.0259738	0.0463499	0.0393904	0.0115568	0.0170559	0.63637	0.58964	no change	No	No	No	No
ACBD4	NM_001135707	chr17	43213013	43220326	+	cg20139425	chr17	43212881	-132	0.0540391	0.0788115	0.069514	0.0687033	0.0653006	0.133989	0.0773981	0.0906404	0.0626986	0.63637	0.58964	no change	No	No	No	No
ACBD4	NM_001135707	chr17	43213013	43220326	+	cg20796357	chr17	43213013	0	0.0706458	0.0688782	0.0690422	0.0603971	0.0604133	0.0683418	0.0578219	0.09926	0.06963	0.63637	0.58964	no change	No	No	No	No
ACBD4	NM_001135707	chr17	43213013	43220326	+	cg21695836	chr17	43212795	-218	0.038526	0.030753	0.0393041	0.0514482	0.055404	0.0613598	0.0465759	0.0529655	0.0333956	0.63637	0.58964	no change	No	No	No	No
ACBD4	NM_001135707	chr17	43213013	43220326	+	cg23678114	chr17	43212777	-236	0.0781157	0.0684216	0.0748342	0.0821781	0.0735039	0.0868623	0.0828743	0.0807842	0.0771074	0.63637	0.58964	no change	No	No	No	No
ACBD4	NM_001135707	chr17	43213013	43220326	+	cg24839693	chr17	43212892	-121	0.0527741	0.0692044	0.0644578	0.0822832	0.0719589	0.108905	0.0903393	0.0892015	0.0754225	0.63637	0.58964	no change	No	No	No	No
ACBD4	NM_001135707	chr17	43213013	43220326	+	cg27401724	chr17	43213629	616	0.439294	0.80284	0.81838	0.403718	0.588048	0.361869	0.538288	0.663885	0.703796	0.63637	0.58964	no change	No	No	No	No
ACBD4	NM_024722	chr17	43213013	43221543	+	cg01676322	chr17	43213429	416	0.12213	0.750817	0.534915	0.135419	0.205665	0.142632	0.164595	0.200284	0.187471	0.0938322	0.223723	no change	No	No	No	No
ACBD4	NM_024722	chr17	43213013	43221543	+	cg03247834	chr17	43212845	-168	0.00916465	0.0304658	0.0180726	0.0320337	0.0378208	0.0406958	0.0375631	0.0396231	0.0230662	0.0938322	0.223723	no change	No	No	No	No
ACBD4	NM_024722	chr17	43213013	43221543	+	cg05895930	chr17	43212841	-172	0.0261159	0.0185112	0.0167693	0.0346662	0.0376934	0.0501592	0.0236632	0.0254504	0.0253704	0.0938322	0.223723	no change	No	No	No	No
ACBD4	NM_024722	chr17	43213013	43221543	+	cg06770114	chr17	43212873	-140	0.0449908	0.0434798	0.0570291	0.0592747	0.0514297	0.067429	0.06043	0.0625515	0.0497161	0.0938322	0.223723	no change	No	No	No	No
ACBD4	NM_024722	chr17	43213013	43221543	+	cg10852358	chr17	43212742	-271	0.0805779	0.471102	0.0712136	0.0756365	0.0692372	0.0739699	0.0817979	0.0908031	0.0715839	0.0938322	0.223723	no change	No	No	No	No
ACBD4	NM_024722	chr17	43213013	43221543	+	cg14010578	chr17	43213141	128	0.100985	0.431954	0.243355	0.0958501	0.109216	0.151267	0.10827	0.130774	0.11269	0.0938322	0.223723	no change	No	No	No	No
ACBD4	NM_024722	chr17	43213013	43221543	+	cg18011274	chr17	43213270	257	0.108411	0.486705	0.38894	0.11077	0.0935299	0.140307	0.109436	0.145112	0.085649	0.0938322	0.223723	no change	No	No	No	No
ACBD4	NM_024722	chr17	43213013	43221543	+	cg18909469	chr17	43212835	-178	0.0146905	0.0205596	0.0217313	0.0238758	0.0259738	0.0463499	0.0393904	0.0115568	0.0170559	0.0938322	0.223723	no change	No	No	No	No
ACBD4	NM_024722	chr17	43213013	43221543	+	cg20139425	chr17	43212881	-132	0.0540391	0.0788115	0.069514	0.0687033	0.0653006	0.133989	0.0773981	0.0906404	0.0626986	0.0938322	0.223723	no change	No	No	No	No
ACBD4	NM_024722	chr17	43213013	43221543	+	cg20796357	chr17	43213013	0	0.0706458	0.0688782	0.0690422	0.0603971	0.0604133	0.0683418	0.0578219	0.09926	0.06963	0.0938322	0.223723	no change	No	No	No	No
ACBD4	NM_024722	chr17	43213013	43221543	+	cg21695836	chr17	43212795	-218	0.038526	0.030753	0.0393041	0.0514482	0.055404	0.0613598	0.0465759	0.0529655	0.0333956	0.0938322	0.223723	no change	No	No	No	No
ACBD4	NM_024722	chr17	43213013	43221543	+	cg23678114	chr17	43212777	-236	0.0781157	0.0684216	0.0748342	0.0821781	0.0735039	0.0868623	0.0828743	0.0807842	0.0771074	0.0938322	0.223723	no change	No	No	No	No
ACBD4	NM_024722	chr17	43213013	43221543	+	cg24839693	chr17	43212892	-121	0.0527741	0.0692044	0.0644578	0.0822832	0.0719589	0.108905	0.0903393	0.0892015	0.0754225	0.0938322	0.223723	no change	No	No	No	No
ACBD4	NM_024722	chr17	43213013	43221543	+	cg27401724	chr17	43213629	616	0.439294	0.80284	0.81838	0.403718	0.588048	0.361869	0.538288	0.663885	0.703796	0.0938322	0.223723	no change	No	No	No	No
ACBD5	NM_001042473	chr10	27484142	27531068	-	cg01367750	chr10	27530886	182	0.0222043	0.0202764	0.0333359	0.0524841	0.037215	0.0496328	0.0403894	0.0520489	0.0283936	6.79474	4.72744	no change	No	No	No	No
ACBD5	NM_001042473	chr10	27484142	27531068	-	cg02859644	chr10	27531349	-281	0.0218828	0.0448964	0.0281173	0.0963107	0.0956615	0.0577882	0.0660321	0.0776296	0.0354652	6.79474	4.72744	no change	No	No	No	No
ACBD5	NM_001042473	chr10	27484142	27531068	-	cg03373185	chr10	27531026	42	0	0.050571	0.025162	0.0424783	0.027318	0.0467404	0.0189001	0.0461902	0.0198069	6.79474	4.72744	no change	No	No	No	No
ACBD5	NM_001042473	chr10	27484142	27531068	-	cg08715142	chr10	27531231	-163	0.00675998	0.0161116	0.0308754	0.0291804	0.0195555	0.0453044	0.0359618	0.0236581	0.0283635	6.79474	4.72744	no change	No	No	No	No
ACBD5	NM_001042473	chr10	27484142	27531068	-	cg09219177	chr10	27531207	-139	0.0420231	0.039169	0.0430425	0.0478315	0.0414039	0.0586686	0.0539462	0.0689294	0.0516294	6.79474	4.72744	no change	No	No	No	No
ACBD5	NM_001042473	chr10	27484142	27531068	-	cg18691565	chr10	27531362	-294	0.0358116	0.0544167	0	0.086323	0.134208	0.125593	0.161271	0.0480462	0.0160918	6.79474	4.72744	no change	No	No	No	No
ACBD5	NM_001042473	chr10	27484142	27531068	-	cg23360149	chr10	27531117	-49	0	0.0144376	0	0.0155258	0.0208699	0.0439912	0.00875629	0.0174884	0.00178462	6.79474	4.72744	no change	No	No	No	No
ACBD5	NM_145698	chr10	27484142	27529808	-	cg04466253	chr10	27529581	227	0.070035	0.0702992	0.0672443	0.107684	0.0921764	0.119305	0.0752272	0.114452	0.0766949	1.77656	4.35977	upregulated	No	No	No	No
ACBD5	NM_145698	chr10	27484142	27529808	-	cg04557105	chr10	27529658	150	0.0977948	0.0885943	0.0960567	0.100067	0.0935674	0.097354	0.107468	0.117923	0.105315	1.77656	4.35977	upregulated	No	No	No	No
ACBD5	NM_145698	chr10	27484142	27529808	-	cg05886574	chr10	27530091	-283	0.0880688	0.0976151	0.0717027	0.0604664	0.0537325	0.0818925	0.059183	0.0446045	0.0467216	1.77656	4.35977	upregulated	No	No	No	No
ACBD5	NM_145698	chr10	27484142	27529808	-	cg06185924	chr10	27529785	23	0.040093	0.0748375	0.0176828	0.0541866	0.0478297	0.0337899	0.0606036	0.0716432	0.042776	1.77656	4.35977	upregulated	No	No	No	No
ACBD5	NM_145698	chr10	27484142	27529808	-	cg10554839	chr10	27529782	26	0.0877327	0.0955914	0.0704749	0.0612471	0.0784042	0.100732	0.0761453	0.0697153	0.0737989	1.77656	4.35977	upregulated	No	No	No	No
ACBD5	NM_145698	chr10	27484142	27529808	-	cg11809208	chr10	27529791	17	0.00602121	0.0066957	0.00949126	0.0159856	0.0169978	0.0223248	0.0182209	0.00999356	0.00335277	1.77656	4.35977	upregulated	No	No	No	No
ACBD5	NM_145698	chr10	27484142	27529808	-	cg18221224	chr10	27529299	509	0.00530638	0.0049608	0.00286459	0.022874	0.0209888	0.0221664	0.0334527	0.0214313	0.0128568	1.77656	4.35977	upregulated	No	No	No	No
ACBD5	NR_024150	chr10	27484142	27531068	-	cg01367750	chr10	27530886	182	0.0222043	0.0202764	0.0333359	0.0524841	0.037215	0.0496328	0.0403894	0.0520489	0.0283936	0.0115843	0.707144	upregulated	No	No	No	No
ACBD5	NR_024150	chr10	27484142	27531068	-	cg02859644	chr10	27531349	-281	0.0218828	0.0448964	0.0281173	0.0963107	0.0956615	0.0577882	0.0660321	0.0776296	0.0354652	0.0115843	0.707144	upregulated	No	No	No	No
ACBD5	NR_024150	chr10	27484142	27531068	-	cg03373185	chr10	27531026	42	0	0.050571	0.025162	0.0424783	0.027318	0.0467404	0.0189001	0.0461902	0.0198069	0.0115843	0.707144	upregulated	No	No	No	No
ACBD5	NR_024150	chr10	27484142	27531068	-	cg08715142	chr10	27531231	-163	0.00675998	0.0161116	0.0308754	0.0291804	0.0195555	0.0453044	0.0359618	0.0236581	0.0283635	0.0115843	0.707144	upregulated	No	No	No	No
ACBD5	NR_024150	chr10	27484142	27531068	-	cg09219177	chr10	27531207	-139	0.0420231	0.039169	0.0430425	0.0478315	0.0414039	0.0586686	0.0539462	0.0689294	0.0516294	0.0115843	0.707144	upregulated	No	No	No	No
ACBD5	NR_024150	chr10	27484142	27531068	-	cg18691565	chr10	27531362	-294	0.0358116	0.0544167	0	0.086323	0.134208	0.125593	0.161271	0.0480462	0.0160918	0.0115843	0.707144	upregulated	No	No	No	No
ACBD5	NR_024150	chr10	27484142	27531068	-	cg23360149	chr10	27531117	-49	0	0.0144376	0	0.0155258	0.0208699	0.0439912	0.00875629	0.0174884	0.00178462	0.0115843	0.707144	upregulated	No	No	No	No
ACBD6	NM_032360	chr1	180257351	180472022	-	cg00223186	chr1	180472200	-178	0.0441266	0.139137	0.0639843	0.0983719	0.0544246	0.0539284	0.0610965	0.0601183	0.0689416	26.1953	27.3837	no change	No	No	No	No
ACBD6	NM_032360	chr1	180257351	180472022	-	cg04852103	chr1	180471378	644	0	0.0225255	0	0.0170755	0.0201498	0.0134784	0.0182732	0.0211048	0	26.1953	27.3837	no change	No	No	No	No
ACBD6	NM_032360	chr1	180257351	180472022	-	cg06745235	chr1	180471494	528	0.0707847	0.0831874	0.0696464	0.0747857	0.0657259	0.0939568	0.0701707	0.110942	0.0598276	26.1953	27.3837	no change	No	No	No	No
ACBD6	NM_032360	chr1	180257351	180472022	-	cg08270031	chr1	180472207	-185	0.0535539	0.438003	0.0942437	0.120192	0.0776841	0.123364	0.0754125	0.07509	0.0544176	26.1953	27.3837	no change	No	No	No	No
ACBD6	NM_032360	chr1	180257351	180472022	-	cg08844137	chr1	180471735	287	0.00309567	9.59e-05	0.00485528	0.0132743	0.0284321	0.0164504	0.0116003	0.0170123	0	26.1953	27.3837	no change	No	No	No	No
ACBD6	NM_032360	chr1	180257351	180472022	-	cg09062138	chr1	180471662	360	0	0.0159356	0.0179177	0.0266128	0.0304164	0.0335347	0.0360558	0.0175965	0.0412748	26.1953	27.3837	no change	No	No	No	No
ACBD6	NM_032360	chr1	180257351	180472022	-	cg16690456	chr1	180472298	-276	0.0680248	0.281416	0.0518407	0.0528516	0.0508424	0.0874367	0.0544329	0.0784907	0.00687834	26.1953	27.3837	no change	No	No	No	No
ACBD6	NM_032360	chr1	180257351	180472022	-	cg25352856	chr1	180472145	-123	0.0435963	0.134628	0.048417	0.0727046	0.0452904	0.100387	0.0610321	0.0667888	0.0559552	26.1953	27.3837	no change	No	No	No	No
ACBD7	NM_001039844	chr10	15117473	15130775	-	cg01316983	chr10	15130465	310	0.0282031	0.0276058	0.0100343	0.113356	0.0473317	0.10505	0.06732	0.035382	0	1.28799	0.325065	downregulated	No	No	No	No
ACBD7	NM_001039844	chr10	15117473	15130775	-	cg02176961	chr10	15130767	8	0.0332125	0.0478461	0.0399165	0.0392453	0.0325351	0.0498319	0.0366124	0.0515814	0.0392391	1.28799	0.325065	downregulated	No	No	No	No
ACBD7	NM_001039844	chr10	15117473	15130775	-	cg02317321	chr10	15131036	-261	0.0832256	0.0792386	0.0562582	0.310498	0.129857	0.137848	0.148685	0.112414	0.0888961	1.28799	0.325065	downregulated	No	No	No	No
ACBD7	NM_001039844	chr10	15117473	15130775	-	cg02524277	chr10	15130899	-124	0.0895843	0.11207	0.0809649	0.096039	0.0800797	0.128903	0.108433	0.0920922	0.0944768	1.28799	0.325065	downregulated	No	No	No	No
ACBD7	NM_001039844	chr10	15117473	15130775	-	cg03408893	chr10	15130909	-134	0.0633761	0.0646779	0.0613862	0.0827797	0.0671559	0.0998465	0.0671082	0.0757494	0.0622395	1.28799	0.325065	downregulated	No	No	No	No
ACBD7	NM_001039844	chr10	15117473	15130775	-	cg08315834	chr10	15130912	-137	0.0571488	0.0760421	0.0663229	0.0800958	0.0680302	0.0996258	0.0805098	0.0907536	0.0731867	1.28799	0.325065	downregulated	No	No	No	No
ACBD7	NM_001039844	chr10	15117473	15130775	-	cg09276982	chr10	15130648	127	0.052377	0.112538	0.0626712	0.0813667	0.0598739	0.0940002	0.0541622	0.0907096	0.0601988	1.28799	0.325065	downregulated	No	No	No	No
ACBD7	NM_001039844	chr10	15117473	15130775	-	cg12905608	chr10	15130387	388	0.0749024	0.202019	0.0631059	0.188197	0.0998138	0.112443	0.0969174	0.0940418	0.0709747	1.28799	0.325065	downregulated	No	No	No	No
ACBD7	NM_001039844	chr10	15117473	15130775	-	cg14841842	chr10	15130785	-10	0.0351255	0.0162617	0.0101617	0.0238411	0.0419471	0.0269405	0.0412522	0.0271624	0	1.28799	0.325065	downregulated	No	No	No	No
ACBD7	NM_001039844	chr10	15117473	15130775	-	cg25695166	chr10	15131005	-230	0.0315521	0.0519786	0.0294107	0.0924774	0.0612219	0.0745808	0.0758978	0.0779855	0.06597	1.28799	0.325065	downregulated	No	No	No	No
ACCS	NM_001127219	chr11	44087728	44105569	+	cg00452199	chr11	44088257	529	0.047271	0.204205	0.298504	0.156483	0.222054	0.10804	0.183255	0.160676	0.202524	0.999452	0.898318	no change	No	No	No	No
ACCS	NM_001127219	chr11	44087728	44105569	+	cg03856109	chr11	44087712	-16	0.0750883	0.0944238	0.0752842	0.0920872	0.0690156	0.102049	0.0595296	0.0914156	0.0797507	0.999452	0.898318	no change	No	No	No	No
ACCS	NM_001127219	chr11	44087728	44105569	+	cg08632680	chr11	44088068	340	0.00600776	0.0341786	0.0370348	0.024706	0.0333705	0.0526484	0.0379807	0.0283462	0.0246669	0.999452	0.898318	no change	No	No	No	No
ACCS	NM_001127219	chr11	44087728	44105569	+	cg10598066	chr11	44087808	80	0	0.0267905	0.0218439	0.0174991	0.0212819	0.0121155	0.0280623	0.0151847	0.0195543	0.999452	0.898318	no change	No	No	No	No
ACCS	NM_001127219	chr11	44087728	44105569	+	cg11200965	chr11	44087616	-112	0.0320242	0.0242018	0.00903901	0.0305469	0.0295051	0.0201524	0.0186383	0.0258174	0.0192745	0.999452	0.898318	no change	No	No	No	No
ACCS	NM_001127219	chr11	44087728	44105569	+	cg12287025	chr11	44087605	-123	0.00158001	0.00799402	0.00953551	0.0127589	0.0181407	0.0254872	0.0197452	0.009908	0.00256115	0.999452	0.898318	no change	No	No	No	No
ACCS	NM_001127219	chr11	44087728	44105569	+	cg12867237	chr11	44087540	-188	0.127312	0.186159	0.114027	0.156358	0.106606	0.159586	0.132528	0.174172	0.120438	0.999452	0.898318	no change	No	No	No	No
ACCS	NM_001127219	chr11	44087728	44105569	+	cg15894661	chr11	44088124	396	0.0466577	0.125593	0.116729	0.0871709	0.170371	0.0793161	0.0968657	0.0816233	0.0945837	0.999452	0.898318	no change	No	No	No	No
ACCS	NM_001127219	chr11	44087728	44105569	+	cg16512570	chr11	44087867	139	0.0182326	0.0699164	0.0641145	0.0579581	0.0514143	0.084824	0.0616063	0.0722056	0.0585274	0.999452	0.898318	no change	No	No	No	No
ACCS	NM_001127219	chr11	44087728	44105569	+	cg16963683	chr11	44087684	-44	0.0602702	0.0784471	0.0749403	0.0809761	0.0679827	0.0646043	0.080658	0.0802436	0.0562625	0.999452	0.898318	no change	No	No	No	No
ACCS	NM_032592	chr11	44087811	44105569	+	cg00452199	chr11	44088257	446	0.047271	0.204205	0.298504	0.156483	0.222054	0.10804	0.183255	0.160676	0.202524	2.74545	2.2706	no change	No	No	No	No
ACCS	NM_032592	chr11	44087811	44105569	+	cg03856109	chr11	44087712	-99	0.0750883	0.0944238	0.0752842	0.0920872	0.0690156	0.102049	0.0595296	0.0914156	0.0797507	2.74545	2.2706	no change	No	No	No	No
ACCS	NM_032592	chr11	44087811	44105569	+	cg08632680	chr11	44088068	257	0.00600776	0.0341786	0.0370348	0.024706	0.0333705	0.0526484	0.0379807	0.0283462	0.0246669	2.74545	2.2706	no change	No	No	No	No
ACCS	NM_032592	chr11	44087811	44105569	+	cg10598066	chr11	44087808	-3	0	0.0267905	0.0218439	0.0174991	0.0212819	0.0121155	0.0280623	0.0151847	0.0195543	2.74545	2.2706	no change	No	No	No	No
ACCS	NM_032592	chr11	44087811	44105569	+	cg11200965	chr11	44087616	-195	0.0320242	0.0242018	0.00903901	0.0305469	0.0295051	0.0201524	0.0186383	0.0258174	0.0192745	2.74545	2.2706	no change	No	No	No	No
ACCS	NM_032592	chr11	44087811	44105569	+	cg12287025	chr11	44087605	-206	0.00158001	0.00799402	0.00953551	0.0127589	0.0181407	0.0254872	0.0197452	0.009908	0.00256115	2.74545	2.2706	no change	No	No	No	No
ACCS	NM_032592	chr11	44087811	44105569	+	cg12867237	chr11	44087540	-271	0.127312	0.186159	0.114027	0.156358	0.106606	0.159586	0.132528	0.174172	0.120438	2.74545	2.2706	no change	No	No	No	No
ACCS	NM_032592	chr11	44087811	44105569	+	cg15894661	chr11	44088124	313	0.0466577	0.125593	0.116729	0.0871709	0.170371	0.0793161	0.0968657	0.0816233	0.0945837	2.74545	2.2706	no change	No	No	No	No
ACCS	NM_032592	chr11	44087811	44105569	+	cg16512570	chr11	44087867	56	0.0182326	0.0699164	0.0641145	0.0579581	0.0514143	0.084824	0.0616063	0.0722056	0.0585274	2.74545	2.2706	no change	No	No	No	No
ACCS	NM_032592	chr11	44087811	44105569	+	cg16963683	chr11	44087684	-127	0.0602702	0.0784471	0.0749403	0.0809761	0.0679827	0.0646043	0.080658	0.0802436	0.0562625	2.74545	2.2706	no change	No	No	No	No
ACD	NM_001082486	chr16	67691414	67694718	-	cg01498655	chr16	67694768	-50	0	0.0032115	0	0.0229518	0.0248501	0.0123159	0.0226123	0.0183664	0	3.25318	5.91016	upregulated	No	No	No	No
ACD	NM_001082486	chr16	67691414	67694718	-	cg01574414	chr16	67694272	446	0.0205442	0.016916	0.0108006	0.0312842	0.0196495	0.0137214	0.0311666	0.015417	0.0138242	3.25318	5.91016	upregulated	No	No	No	No
ACD	NM_001082486	chr16	67691414	67694718	-	cg02648251	chr16	67694779	-61	0.0157126	0.0109991	0	0.0180115	0.0158401	0.023055	0.0145803	0.0134996	0.00258679	3.25318	5.91016	upregulated	No	No	No	No
ACD	NM_001082486	chr16	67691414	67694718	-	cg04265926	chr16	67694969	-251	0.0114309	0.032098	0.0219059	0.0333616	0.0354702	0.0445308	0.0369209	0.0211919	0.0374083	3.25318	5.91016	upregulated	No	No	No	No
ACD	NM_001082486	chr16	67691414	67694718	-	cg05322697	chr16	67694584	134	0.022447	0.0456064	0.0633026	0.0604092	0.0533371	0.0712002	0.058619	0.0460095	0.0652634	3.25318	5.91016	upregulated	No	No	No	No
ACD	NM_001082486	chr16	67691414	67694718	-	cg06287927	chr16	67694967	-249	0	0.00272591	0.00613276	0.0139545	0.0102841	0.00840695	0.0300382	0.00698444	0.000949631	3.25318	5.91016	upregulated	No	No	No	No
ACD	NM_001082486	chr16	67691414	67694718	-	cg07660929	chr16	67694044	674	0.0705882	0.0598495	0.0802481	0.117888	0.0948908	0.132943	0.101502	0.08969	0.0806183	3.25318	5.91016	upregulated	No	No	No	No
ACD	NM_001082486	chr16	67691414	67694718	-	cg08834429	chr16	67694862	-144	0.0241416	0.0322622	0.0174715	0.0423725	0.0407409	0.0241961	0.0385548	0.0337234	0.0284318	3.25318	5.91016	upregulated	No	No	No	No
ACD	NM_001082487	chr16	67691414	67694718	-	cg01498655	chr16	67694768	-50	0	0.0032115	0	0.0229518	0.0248501	0.0123159	0.0226123	0.0183664	0	0.419031	0.00321704	no change	No	No	No	No
ACD	NM_001082487	chr16	67691414	67694718	-	cg01574414	chr16	67694272	446	0.0205442	0.016916	0.0108006	0.0312842	0.0196495	0.0137214	0.0311666	0.015417	0.0138242	0.419031	0.00321704	no change	No	No	No	No
ACD	NM_001082487	chr16	67691414	67694718	-	cg02648251	chr16	67694779	-61	0.0157126	0.0109991	0	0.0180115	0.0158401	0.023055	0.0145803	0.0134996	0.00258679	0.419031	0.00321704	no change	No	No	No	No
ACD	NM_001082487	chr16	67691414	67694718	-	cg04265926	chr16	67694969	-251	0.0114309	0.032098	0.0219059	0.0333616	0.0354702	0.0445308	0.0369209	0.0211919	0.0374083	0.419031	0.00321704	no change	No	No	No	No
ACD	NM_001082487	chr16	67691414	67694718	-	cg05322697	chr16	67694584	134	0.022447	0.0456064	0.0633026	0.0604092	0.0533371	0.0712002	0.058619	0.0460095	0.0652634	0.419031	0.00321704	no change	No	No	No	No
ACD	NM_001082487	chr16	67691414	67694718	-	cg06287927	chr16	67694967	-249	0	0.00272591	0.00613276	0.0139545	0.0102841	0.00840695	0.0300382	0.00698444	0.000949631	0.419031	0.00321704	no change	No	No	No	No
ACD	NM_001082487	chr16	67691414	67694718	-	cg07660929	chr16	67694044	674	0.0705882	0.0598495	0.0802481	0.117888	0.0948908	0.132943	0.101502	0.08969	0.0806183	0.419031	0.00321704	no change	No	No	No	No
ACD	NM_001082487	chr16	67691414	67694718	-	cg08834429	chr16	67694862	-144	0.0241416	0.0322622	0.0174715	0.0423725	0.0407409	0.0241961	0.0385548	0.0337234	0.0284318	0.419031	0.00321704	no change	No	No	No	No
ACD	NM_022914	chr16	67691414	67694718	-	cg01498655	chr16	67694768	-50	0	0.0032115	0	0.0229518	0.0248501	0.0123159	0.0226123	0.0183664	0	2.20083	0.000174149	downregulated	No	No	No	No
ACD	NM_022914	chr16	67691414	67694718	-	cg01574414	chr16	67694272	446	0.0205442	0.016916	0.0108006	0.0312842	0.0196495	0.0137214	0.0311666	0.015417	0.0138242	2.20083	0.000174149	downregulated	No	No	No	No
ACD	NM_022914	chr16	67691414	67694718	-	cg02648251	chr16	67694779	-61	0.0157126	0.0109991	0	0.0180115	0.0158401	0.023055	0.0145803	0.0134996	0.00258679	2.20083	0.000174149	downregulated	No	No	No	No
ACD	NM_022914	chr16	67691414	67694718	-	cg04265926	chr16	67694969	-251	0.0114309	0.032098	0.0219059	0.0333616	0.0354702	0.0445308	0.0369209	0.0211919	0.0374083	2.20083	0.000174149	downregulated	No	No	No	No
ACD	NM_022914	chr16	67691414	67694718	-	cg05322697	chr16	67694584	134	0.022447	0.0456064	0.0633026	0.0604092	0.0533371	0.0712002	0.058619	0.0460095	0.0652634	2.20083	0.000174149	downregulated	No	No	No	No
ACD	NM_022914	chr16	67691414	67694718	-	cg06287927	chr16	67694967	-249	0	0.00272591	0.00613276	0.0139545	0.0102841	0.00840695	0.0300382	0.00698444	0.000949631	2.20083	0.000174149	downregulated	No	No	No	No
ACD	NM_022914	chr16	67691414	67694718	-	cg07660929	chr16	67694044	674	0.0705882	0.0598495	0.0802481	0.117888	0.0948908	0.132943	0.101502	0.08969	0.0806183	2.20083	0.000174149	downregulated	No	No	No	No
ACD	NM_022914	chr16	67691414	67694718	-	cg08834429	chr16	67694862	-144	0.0241416	0.0322622	0.0174715	0.0423725	0.0407409	0.0241961	0.0385548	0.0337234	0.0284318	2.20083	0.000174149	downregulated	No	No	No	No
ACE	NM_000789	chr17	61554421	61575741	+	cg02040921	chr17	61554411	-10	0.0659657	0.137833	0.0801704	0.0781477	0.0822847	0.116832	0.105005	0.12123	0.0843655	1.49266	1.13091	no change	No	No	No	No
ACE	NM_000789	chr17	61554421	61575741	+	cg02440279	chr17	61554400	-21	0.0155924	0.0161404	0	0.0315894	0.00860522	0.0148704	0.0266162	0.0208043	0.0011394	1.49266	1.13091	no change	No	No	No	No
ACE	NM_000789	chr17	61554421	61575741	+	cg05952120	chr17	61554416	-5	0.0419243	0.0435768	0.0198841	0.0435019	0.0461355	0.0589082	0.05346	0.0511805	0.0184158	1.49266	1.13091	no change	No	No	No	No
ACE	NM_000789	chr17	61554421	61575741	+	cg06751221	chr17	61554929	508	0.12276	0.111107	0.0865958	0.221307	0.162571	0.190724	0.117541	0.12813	0.162252	1.49266	1.13091	no change	No	No	No	No
ACE	NM_000789	chr17	61554421	61575741	+	cg19354750	chr17	61554413	-8	0.0263873	0.0325555	0.0155886	0.0342282	0.0389726	0.0309543	0.0329392	0.0315307	0.00586614	1.49266	1.13091	no change	No	No	No	No
ACE	NM_000789	chr17	61554421	61575741	+	cg23524341	chr17	61554653	232	0.083762	0.0954693	0.086334	0.237288	0.124951	0.14932	0.0938246	0.118322	0.0988887	1.49266	1.13091	no change	No	No	No	No
ACE	NM_000789	chr17	61554421	61575741	+	cg24877195	chr17	61554604	183	0.15753	0.0755683	0.0968085	0.19205	0.109497	0.145991	0.136396	0.111586	0.105011	1.49266	1.13091	no change	No	No	No	No
ACER2	NM_001010887	chr9	19408924	19452500	+	cg04674056	chr9	19408789	-135	0.0517646	0.0666162	0.0641556	0.0701102	0.063236	0.0800952	0.050205	0.0645803	0.0517628	0.97591	1.20717	no change	No	No	No	No
ACER2	NM_001010887	chr9	19408924	19452500	+	cg25772769	chr9	19409284	360	0.0446881	0.0622253	0.0657146	0.0867339	0.0813375	0.106358	0.0884909	0.0882463	0.0669438	0.97591	1.20717	no change	No	No	No	No
ACER3	NM_018367	chr11	76571916	76734850	+	cg06759328	chr11	76572255	339	0.0400439	0.0165719	0	0.0301571	0.0431256	0.0373246	0.0346968	0.0258354	0.00126848	5.111	6.64822	no change	No	No	No	No
ACER3	NM_018367	chr11	76571916	76734850	+	cg21166317	chr11	76572113	197	0.0285448	0.0412337	0.0287063	0.0402898	0.0460541	0.0606951	0.0429169	0.0590659	0.0346171	5.111	6.64822	no change	No	No	No	No
ACER3	NM_018367	chr11	76571916	76734850	+	cg22992570	chr11	76572061	145	0.0393233	0.0364505	0.0403808	0.0701855	0.0467319	0.0905958	0.0616035	0.0636639	0.0378253	5.111	6.64822	no change	No	No	No	No
ACHE	NM_000665	chr7	100487614	100493541	-	cg08560942	chr7	100492945	596	0.0674398	0.0658535	0.0640571	0.198144	0.12805	0.0952515	0.1177	0.14125	0.134081	0.425129	0.36131	no change	No	No	No	No
ACHE	NM_000665	chr7	100487614	100493541	-	cg11234708	chr7	100493365	176	0.00723182	0.020343	0.000268486	0.0314288	0.0369566	0.0413208	0.0622683	0.0326307	0.0216141	0.425129	0.36131	no change	No	No	No	No
ACHE	NM_000665	chr7	100487614	100493541	-	cg12709556	chr7	100493522	19	0.00944337	0.0151847	0	0.0282902	0.0388475	0.0457098	0.0310861	0.029021	0.00779186	0.425129	0.36131	no change	No	No	No	No
ACHE	NM_000665	chr7	100487614	100493541	-	cg17731261	chr7	100493811	-270	0.0250537	0.089206	0.0506861	0.0609428	0.0598833	0.105326	0.0678873	0.0680803	0.0761515	0.425129	0.36131	no change	No	No	No	No
ACHE	NM_000665	chr7	100487614	100493541	-	cg21266314	chr7	100493710	-169	0.00714321	0.026088	0.0044503	0.0257032	0.0161385	0.024365	0.0374384	0.0243983	0.0513915	0.425129	0.36131	no change	No	No	No	No
ACHE	NM_000665	chr7	100487614	100493541	-	cg24769513	chr7	100493500	41	0	0.00924493	0.00380335	0.0199414	0.0240422	0.0186762	0.0240903	0.0184862	0	0.425129	0.36131	no change	No	No	No	No
ACHE	NM_000665	chr7	100487614	100493541	-	cg27220968	chr7	100493724	-183	0.0569371	0.057237	0.0548965	0.054241	0.059635	0.0653829	0.0608596	0.0742069	0.0565029	0.425129	0.36131	no change	No	No	No	No
ACHE	NM_015831	chr7	100487614	100493541	-	cg08560942	chr7	100492945	596	0.0674398	0.0658535	0.0640571	0.198144	0.12805	0.0952515	0.1177	0.14125	0.134081	0.105732	0.370235	no change	No	No	No	No
ACHE	NM_015831	chr7	100487614	100493541	-	cg11234708	chr7	100493365	176	0.00723182	0.020343	0.000268486	0.0314288	0.0369566	0.0413208	0.0622683	0.0326307	0.0216141	0.105732	0.370235	no change	No	No	No	No
ACHE	NM_015831	chr7	100487614	100493541	-	cg12709556	chr7	100493522	19	0.00944337	0.0151847	0	0.0282902	0.0388475	0.0457098	0.0310861	0.029021	0.00779186	0.105732	0.370235	no change	No	No	No	No
ACHE	NM_015831	chr7	100487614	100493541	-	cg17731261	chr7	100493811	-270	0.0250537	0.089206	0.0506861	0.0609428	0.0598833	0.105326	0.0678873	0.0680803	0.0761515	0.105732	0.370235	no change	No	No	No	No
ACHE	NM_015831	chr7	100487614	100493541	-	cg21266314	chr7	100493710	-169	0.00714321	0.026088	0.0044503	0.0257032	0.0161385	0.024365	0.0374384	0.0243983	0.0513915	0.105732	0.370235	no change	No	No	No	No
ACHE	NM_015831	chr7	100487614	100493541	-	cg24769513	chr7	100493500	41	0	0.00924493	0.00380335	0.0199414	0.0240422	0.0186762	0.0240903	0.0184862	0	0.105732	0.370235	no change	No	No	No	No
ACHE	NM_015831	chr7	100487614	100493541	-	cg27220968	chr7	100493724	-183	0.0569371	0.057237	0.0548965	0.054241	0.059635	0.0653829	0.0608596	0.0742069	0.0565029	0.105732	0.370235	no change	No	No	No	No
ACIN1	NM_001164814	chr14	23527773	23564823	-	cg00855938	chr14	23565052	-229	0.0343766	0.0358832	0.0454858	0.0589707	0.0498387	0.080682	0.0617753	0.0737574	0.051766	9.50889	7.96855	no change	No	No	No	No
ACIN1	NM_001164814	chr14	23527773	23564823	-	cg00867446	chr14	23564668	155	0.00986317	0.00939254	0	0.0303227	0.0202733	0.0421075	0.0289905	0.0305762	0.00686758	9.50889	7.96855	no change	No	No	No	No
ACIN1	NM_001164814	chr14	23527773	23564823	-	cg00884794	chr14	23565044	-221	0.0399615	0.04467	0.0359461	0.0880457	0.0852699	0.0688448	0.0909746	0.0584577	0.0569342	9.50889	7.96855	no change	No	No	No	No
ACIN1	NM_001164814	chr14	23527773	23564823	-	cg11774227	chr14	23564985	-162	0.0250245	0.0572163	0.0272415	0.0490067	0.0522172	0.0876203	0.0581778	0.0890789	0.0312424	9.50889	7.96855	no change	No	No	No	No
ACIN1	NM_001164814	chr14	23527773	23564823	-	cg11819429	chr14	23565029	-206	0.0581664	0.0562251	0.0611817	0.0814257	0.0845055	0.104652	0.109439	0.120472	0.0763918	9.50889	7.96855	no change	No	No	No	No
ACIN1	NM_001164814	chr14	23527773	23564823	-	cg15959986	chr14	23564790	33	0.0477884	0.0328806	0	0.0753612	0.0419751	0.0786417	0.0957361	0.126197	0.0325995	9.50889	7.96855	no change	No	No	No	No
ACIN1	NM_001164814	chr14	23527773	23564823	-	cg15982991	chr14	23564610	213	0	0.03588	0.0151794	0.0269727	0.0193935	0.0263066	0.0472707	0.0251153	0.00872262	9.50889	7.96855	no change	No	No	No	No
ACIN1	NM_001164814	chr14	23527773	23564823	-	cg16066294	chr14	23564699	124	0.03092	0.08139	0.0521932	0.0624818	0.074709	0.0531894	0.0448726	0.0914644	0.0272466	9.50889	7.96855	no change	No	No	No	No
ACIN1	NM_001164814	chr14	23527773	23564823	-	cg16202736	chr14	23564878	-55	0	0.00982561	0	0.0357531	0.0333832	0.0449337	0.0445667	0.0348432	0.000958702	9.50889	7.96855	no change	No	No	No	No
ACIN1	NM_001164814	chr14	23527773	23564823	-	cg16735021	chr14	23564343	480	0.0268625	0.0190483	0	0.0420246	0.0373921	0.0597428	0.0420408	0.0433781	0	9.50889	7.96855	no change	No	No	No	No
ACIN1	NM_001164814	chr14	23527773	23564823	-	cg25140501	chr14	23564641	182	0.0145706	0.0401535	0.0330996	0.0285271	0.0288604	0.0172585	0.040687	0.0611425	0.0210047	9.50889	7.96855	no change	No	No	No	No
ACIN1	NM_001164814	chr14	23527773	23564823	-	cg26404748	chr14	23564693	130	0	0.0338413	0.0368473	0.0354761	0.0581164	0.0281568	0.0436888	0.0561717	0.0196106	9.50889	7.96855	no change	No	No	No	No
ACIN1	NM_001164815	chr14	23527773	23564823	-	cg00855938	chr14	23565052	-229	0.0343766	0.0358832	0.0454858	0.0589707	0.0498387	0.080682	0.0617753	0.0737574	0.051766	10.6377	14.2422	no change	No	No	No	No
ACIN1	NM_001164815	chr14	23527773	23564823	-	cg00867446	chr14	23564668	155	0.00986317	0.00939254	0	0.0303227	0.0202733	0.0421075	0.0289905	0.0305762	0.00686758	10.6377	14.2422	no change	No	No	No	No
ACIN1	NM_001164815	chr14	23527773	23564823	-	cg00884794	chr14	23565044	-221	0.0399615	0.04467	0.0359461	0.0880457	0.0852699	0.0688448	0.0909746	0.0584577	0.0569342	10.6377	14.2422	no change	No	No	No	No
ACIN1	NM_001164815	chr14	23527773	23564823	-	cg11774227	chr14	23564985	-162	0.0250245	0.0572163	0.0272415	0.0490067	0.0522172	0.0876203	0.0581778	0.0890789	0.0312424	10.6377	14.2422	no change	No	No	No	No
ACIN1	NM_001164815	chr14	23527773	23564823	-	cg11819429	chr14	23565029	-206	0.0581664	0.0562251	0.0611817	0.0814257	0.0845055	0.104652	0.109439	0.120472	0.0763918	10.6377	14.2422	no change	No	No	No	No
ACIN1	NM_001164815	chr14	23527773	23564823	-	cg15959986	chr14	23564790	33	0.0477884	0.0328806	0	0.0753612	0.0419751	0.0786417	0.0957361	0.126197	0.0325995	10.6377	14.2422	no change	No	No	No	No
ACIN1	NM_001164815	chr14	23527773	23564823	-	cg15982991	chr14	23564610	213	0	0.03588	0.0151794	0.0269727	0.0193935	0.0263066	0.0472707	0.0251153	0.00872262	10.6377	14.2422	no change	No	No	No	No
ACIN1	NM_001164815	chr14	23527773	23564823	-	cg16066294	chr14	23564699	124	0.03092	0.08139	0.0521932	0.0624818	0.074709	0.0531894	0.0448726	0.0914644	0.0272466	10.6377	14.2422	no change	No	No	No	No
ACIN1	NM_001164815	chr14	23527773	23564823	-	cg16202736	chr14	23564878	-55	0	0.00982561	0	0.0357531	0.0333832	0.0449337	0.0445667	0.0348432	0.000958702	10.6377	14.2422	no change	No	No	No	No
ACIN1	NM_001164815	chr14	23527773	23564823	-	cg16735021	chr14	23564343	480	0.0268625	0.0190483	0	0.0420246	0.0373921	0.0597428	0.0420408	0.0433781	0	10.6377	14.2422	no change	No	No	No	No
ACIN1	NM_001164815	chr14	23527773	23564823	-	cg25140501	chr14	23564641	182	0.0145706	0.0401535	0.0330996	0.0285271	0.0288604	0.0172585	0.040687	0.0611425	0.0210047	10.6377	14.2422	no change	No	No	No	No
ACIN1	NM_001164815	chr14	23527773	23564823	-	cg26404748	chr14	23564693	130	0	0.0338413	0.0368473	0.0354761	0.0581164	0.0281568	0.0436888	0.0561717	0.0196106	10.6377	14.2422	no change	No	No	No	No
ACIN1	NM_001164816	chr14	23527773	23540779	-	cg02037503	chr14	23540729	50	0.283069	0.238151	0.118069	0.258368	0.261944	0.291911	0.258414	0.339497	0.138343	9.63426	10.2806	no change	No	No	No	No
ACIN1	NM_001164816	chr14	23527773	23540779	-	cg04561327	chr14	23540794	-15	0.0617637	0.0568483	0.0584139	0.065041	0.063847	0.0839958	0.0710326	0.0843692	0.063414	9.63426	10.2806	no change	No	No	No	No
ACIN1	NM_001164816	chr14	23527773	23540779	-	cg19452315	chr14	23540892	-113	0.0586145	0.117354	0.0461468	0.0776652	0.0814502	0.123385	0.0629386	0.114941	0.0780331	9.63426	10.2806	no change	No	No	No	No
ACIN1	NM_001164816	chr14	23527773	23540779	-	cg23712970	chr14	23540735	44	0.2546	0.213685	0.11052	0.198179	0.19409	0.229015	0.218785	0.302901	0.116449	9.63426	10.2806	no change	No	No	No	No
ACIN1	NM_001164817	chr14	23527773	23540779	-	cg02037503	chr14	23540729	50	0.283069	0.238151	0.118069	0.258368	0.261944	0.291911	0.258414	0.339497	0.138343	29.005	20.0425	no change	No	No	No	No
ACIN1	NM_001164817	chr14	23527773	23540779	-	cg04561327	chr14	23540794	-15	0.0617637	0.0568483	0.0584139	0.065041	0.063847	0.0839958	0.0710326	0.0843692	0.063414	29.005	20.0425	no change	No	No	No	No
ACIN1	NM_001164817	chr14	23527773	23540779	-	cg19452315	chr14	23540892	-113	0.0586145	0.117354	0.0461468	0.0776652	0.0814502	0.123385	0.0629386	0.114941	0.0780331	29.005	20.0425	no change	No	No	No	No
ACIN1	NM_001164817	chr14	23527773	23540779	-	cg23712970	chr14	23540735	44	0.2546	0.213685	0.11052	0.198179	0.19409	0.229015	0.218785	0.302901	0.116449	29.005	20.0425	no change	No	No	No	No
ACIN1	NM_014977	chr14	23527773	23564823	-	cg00855938	chr14	23565052	-229	0.0343766	0.0358832	0.0454858	0.0589707	0.0498387	0.080682	0.0617753	0.0737574	0.051766	0.126221	0.000571581	no change	No	No	No	No
ACIN1	NM_014977	chr14	23527773	23564823	-	cg00867446	chr14	23564668	155	0.00986317	0.00939254	0	0.0303227	0.0202733	0.0421075	0.0289905	0.0305762	0.00686758	0.126221	0.000571581	no change	No	No	No	No
ACIN1	NM_014977	chr14	23527773	23564823	-	cg00884794	chr14	23565044	-221	0.0399615	0.04467	0.0359461	0.0880457	0.0852699	0.0688448	0.0909746	0.0584577	0.0569342	0.126221	0.000571581	no change	No	No	No	No
ACIN1	NM_014977	chr14	23527773	23564823	-	cg11774227	chr14	23564985	-162	0.0250245	0.0572163	0.0272415	0.0490067	0.0522172	0.0876203	0.0581778	0.0890789	0.0312424	0.126221	0.000571581	no change	No	No	No	No
ACIN1	NM_014977	chr14	23527773	23564823	-	cg11819429	chr14	23565029	-206	0.0581664	0.0562251	0.0611817	0.0814257	0.0845055	0.104652	0.109439	0.120472	0.0763918	0.126221	0.000571581	no change	No	No	No	No
ACIN1	NM_014977	chr14	23527773	23564823	-	cg15959986	chr14	23564790	33	0.0477884	0.0328806	0	0.0753612	0.0419751	0.0786417	0.0957361	0.126197	0.0325995	0.126221	0.000571581	no change	No	No	No	No
ACIN1	NM_014977	chr14	23527773	23564823	-	cg15982991	chr14	23564610	213	0	0.03588	0.0151794	0.0269727	0.0193935	0.0263066	0.0472707	0.0251153	0.00872262	0.126221	0.000571581	no change	No	No	No	No
ACIN1	NM_014977	chr14	23527773	23564823	-	cg16066294	chr14	23564699	124	0.03092	0.08139	0.0521932	0.0624818	0.074709	0.0531894	0.0448726	0.0914644	0.0272466	0.126221	0.000571581	no change	No	No	No	No
ACIN1	NM_014977	chr14	23527773	23564823	-	cg16202736	chr14	23564878	-55	0	0.00982561	0	0.0357531	0.0333832	0.0449337	0.0445667	0.0348432	0.000958702	0.126221	0.000571581	no change	No	No	No	No
ACIN1	NM_014977	chr14	23527773	23564823	-	cg16735021	chr14	23564343	480	0.0268625	0.0190483	0	0.0420246	0.0373921	0.0597428	0.0420408	0.0433781	0	0.126221	0.000571581	no change	No	No	No	No
ACIN1	NM_014977	chr14	23527773	23564823	-	cg25140501	chr14	23564641	182	0.0145706	0.0401535	0.0330996	0.0285271	0.0288604	0.0172585	0.040687	0.0611425	0.0210047	0.126221	0.000571581	no change	No	No	No	No
ACIN1	NM_014977	chr14	23527773	23564823	-	cg26404748	chr14	23564693	130	0	0.0338413	0.0368473	0.0354761	0.0581164	0.0281568	0.0436888	0.0561717	0.0196106	0.126221	0.000571581	no change	No	No	No	No
ACKR3	NM_020311	chr2	237478379	237490994	+	cg00594866	chr2	237478577	198	0.0130112	0.0411245	0.00952339	0.0803367	0.0344196	0.0381627	0.0335141	0.0216508	0.0556499	14.8148	21.228	no change	No	No	No	No
ACKR3	NM_020311	chr2	237478379	237490994	+	cg03626672	chr2	237478664	285	0.0472086	0.0351836	0.0734268	0.481742	0.356169	0.264045	0.375888	0.747965	0.785852	14.8148	21.228	no change	No	No	No	No
ACKR3	NM_020311	chr2	237478379	237490994	+	cg22393213	chr2	237478526	147	0.0847127	0.0794691	0.0766482	0.302302	0.131876	0.131308	0.111639	0.150582	0.224737	14.8148	21.228	no change	No	No	No	No
ACKR3	NM_020311	chr2	237478379	237490994	+	cg26960322	chr2	237479015	636	0.096356	0.526441	0.375217	0.500546	0.498985	0.318378	0.51918	0.798071	0.914103	14.8148	21.228	no change	No	No	No	No
ACLY	NM_001096	chr17	40023178	40075272	-	cg03688640	chr17	40074656	616	0.0820454	0.0697993	0.0987363	0.123264	0.0981119	0.197595	0.12481	0.129061	0.100287	66.0821	50.2056	no change	No	No	No	No
ACLY	NM_001096	chr17	40023178	40075272	-	cg05550919	chr17	40074633	639	0.0779229	0.0797845	0.0869542	0.118862	0.100597	0.164509	0.105494	0.106664	0.0848476	66.0821	50.2056	no change	No	No	No	No
ACLY	NM_001096	chr17	40023178	40075272	-	cg06892217	chr17	40075290	-18	0.0153869	0.0231141	0.00853977	0.0220925	0.035154	0.0245029	0.02816	0.0359112	0.0190413	66.0821	50.2056	no change	No	No	No	No
ACLY	NM_001096	chr17	40023178	40075272	-	cg11610739	chr17	40075306	-34	0.0284481	0.0304853	0.0457848	0.0756276	0.0574725	0.0767233	0.0480725	0.0560749	0.0498848	66.0821	50.2056	no change	No	No	No	No
ACLY	NM_001096	chr17	40023178	40075272	-	cg16637223	chr17	40075292	-20	0.0649982	0.0713357	0.0694626	0.104732	0.0818641	0.0943537	0.0910777	0.106444	0.0674863	66.0821	50.2056	no change	No	No	No	No
ACLY	NM_001096	chr17	40023178	40075272	-	cg19458266	chr17	40074694	578	0.0525459	0.0796719	0.0582687	0.0617673	0.0680244	0.0275754	0.0580005	0.0580843	0.0575778	66.0821	50.2056	no change	No	No	No	No
ACLY	NM_001096	chr17	40023178	40075272	-	cg22171626	chr17	40075284	-12	0.00916997	0.00456967	0	0.0132855	0.00534301	0.0234846	0.0132412	0.00920479	0	66.0821	50.2056	no change	No	No	No	No
ACLY	NM_001096	chr17	40023178	40075272	-	cg24124398	chr17	40075096	176	0.0571818	0.0504361	0.0608299	0.0830938	0.0723858	0.0998522	0.0725586	0.0805241	0.0588508	66.0821	50.2056	no change	No	No	No	No
ACLY	NM_001096	chr17	40023178	40075272	-	cg24365142	chr17	40075472	-200	0.00647623	0.0264021	0	0.0261572	0.0274398	0.0266505	0.0380304	0.0279655	0	66.0821	50.2056	no change	No	No	No	No
ACLY	NM_001096	chr17	40023178	40075272	-	cg24612420	chr17	40075182	90	0.017595	NA	0.00953525	0.0209836	0.0227246	0.0231705	0.02207	0.0251666	0.017389	66.0821	50.2056	no change	No	No	No	No
ACLY	NM_001096	chr17	40023178	40075272	-	cg24960563	chr17	40075304	-32	0.00404968	0.00888509	0.00376376	0.0207417	0.0196503	0.021307	0.0229096	0.0207801	0.0107076	66.0821	50.2056	no change	No	No	No	No
ACLY	NM_198830	chr17	40023178	40075272	-	cg03688640	chr17	40074656	616	0.0820454	0.0697993	0.0987363	0.123264	0.0981119	0.197595	0.12481	0.129061	0.100287	51.2628	29.9568	downregulated	No	No	No	No
ACLY	NM_198830	chr17	40023178	40075272	-	cg05550919	chr17	40074633	639	0.0779229	0.0797845	0.0869542	0.118862	0.100597	0.164509	0.105494	0.106664	0.0848476	51.2628	29.9568	downregulated	No	No	No	No
ACLY	NM_198830	chr17	40023178	40075272	-	cg06892217	chr17	40075290	-18	0.0153869	0.0231141	0.00853977	0.0220925	0.035154	0.0245029	0.02816	0.0359112	0.0190413	51.2628	29.9568	downregulated	No	No	No	No
ACLY	NM_198830	chr17	40023178	40075272	-	cg11610739	chr17	40075306	-34	0.0284481	0.0304853	0.0457848	0.0756276	0.0574725	0.0767233	0.0480725	0.0560749	0.0498848	51.2628	29.9568	downregulated	No	No	No	No
ACLY	NM_198830	chr17	40023178	40075272	-	cg16637223	chr17	40075292	-20	0.0649982	0.0713357	0.0694626	0.104732	0.0818641	0.0943537	0.0910777	0.106444	0.0674863	51.2628	29.9568	downregulated	No	No	No	No
ACLY	NM_198830	chr17	40023178	40075272	-	cg19458266	chr17	40074694	578	0.0525459	0.0796719	0.0582687	0.0617673	0.0680244	0.0275754	0.0580005	0.0580843	0.0575778	51.2628	29.9568	downregulated	No	No	No	No
ACLY	NM_198830	chr17	40023178	40075272	-	cg22171626	chr17	40075284	-12	0.00916997	0.00456967	0	0.0132855	0.00534301	0.0234846	0.0132412	0.00920479	0	51.2628	29.9568	downregulated	No	No	No	No
ACLY	NM_198830	chr17	40023178	40075272	-	cg24124398	chr17	40075096	176	0.0571818	0.0504361	0.0608299	0.0830938	0.0723858	0.0998522	0.0725586	0.0805241	0.0588508	51.2628	29.9568	downregulated	No	No	No	No
ACLY	NM_198830	chr17	40023178	40075272	-	cg24365142	chr17	40075472	-200	0.00647623	0.0264021	0	0.0261572	0.0274398	0.0266505	0.0380304	0.0279655	0	51.2628	29.9568	downregulated	No	No	No	No
ACLY	NM_198830	chr17	40023178	40075272	-	cg24612420	chr17	40075182	90	0.017595	NA	0.00953525	0.0209836	0.0227246	0.0231705	0.02207	0.0251666	0.017389	51.2628	29.9568	downregulated	No	No	No	No
ACLY	NM_198830	chr17	40023178	40075272	-	cg24960563	chr17	40075304	-32	0.00404968	0.00888509	0.00376376	0.0207417	0.0196503	0.021307	0.0229096	0.0207801	0.0107076	51.2628	29.9568	downregulated	No	No	No	No
ACO1	NM_002197	chr9	32384600	32450832	+	cg01130192	chr9	32385002	402	0.0540516	0.092683	0.0694201	0.096858	0.20251	0.111578	0.152307	0.118491	0.161755	41.7	35.5688	no change	No	No	No	No
ACO1	NM_002197	chr9	32384600	32450832	+	cg10828820	chr9	32384910	310	0.0378502	0.0385188	0.0408788	0.0674718	0.0594442	0.071329	0.0641954	0.0603922	0.0662118	41.7	35.5688	no change	No	No	No	No
ACO1	NM_002197	chr9	32384600	32450832	+	cg14237843	chr9	32384458	-142	0.00651511	0.0105904	0.0133614	0.025197	0.0275577	0.0198594	0.029009	0.0284374	0.0222439	41.7	35.5688	no change	No	No	No	No
ACO1	NM_002197	chr9	32384600	32450832	+	cg15714041	chr9	32384344	-256	0.0451953	0.0544943	0.0555363	0.0722071	0.0633041	0.10421	0.0693951	0.0727497	0.070317	41.7	35.5688	no change	No	No	No	No
ACO1	NM_002197	chr9	32384600	32450832	+	cg16259069	chr9	32384421	-179	0.0703056	0.0538889	0.0674031	0.0804593	0.0782238	0.118856	0.0980112	0.0893463	0.0623437	41.7	35.5688	no change	No	No	No	No
ACO2	NM_001098	chr22	41865128	41924993	+	cg00159442	chr22	41864973	-155	0.0500624	0.0512022	0.0708307	0.061061	0.046803	0.0830704	0.0544817	0.0579425	0.062132	17.8111	17.5604	no change	No	No	No	No
ACO2	NM_001098	chr22	41865128	41924993	+	cg01475134	chr22	41865618	490	0.042986	0.126134	0.0638945	0.104815	0.0797858	0.138784	0.0925529	0.0838545	0.0761937	17.8111	17.5604	no change	No	No	No	No
ACO2	NM_001098	chr22	41865128	41924993	+	cg01509203	chr22	41864882	-246	0.0603413	0.0530665	0.0782437	0.091084	0.0895689	0.13	0.0809387	0.117037	0.0813688	17.8111	17.5604	no change	No	No	No	No
ACO2	NM_001098	chr22	41865128	41924993	+	cg03907864	chr22	41865051	-77	0	0.0112877	0.0134924	0.0108869	0.00921966	0.0166516	0.0168149	0.017048	0.0071581	17.8111	17.5604	no change	No	No	No	No
ACO2	NM_001098	chr22	41865128	41924993	+	cg04431387	chr22	41865125	-3	0.00231561	0.173343	0.11239	0.0531527	0.0466598	0.0641097	0.0549449	0.0966454	0.0601806	17.8111	17.5604	no change	No	No	No	No
ACO2	NM_001098	chr22	41865128	41924993	+	cg04467208	chr22	41865075	-53	0.0382112	0.0359685	0.0501649	0.0595445	0.0549229	0.0741065	0.0549273	0.0595981	0.0575837	17.8111	17.5604	no change	No	No	No	No
ACO2	NM_001098	chr22	41865128	41924993	+	cg05365887	chr22	41865100	-28	0.0255474	0.0559742	0.0647547	0.0818246	0.0764888	0.0980521	0.090716	0.0771035	0.0764521	17.8111	17.5604	no change	No	No	No	No
ACO2	NM_001098	chr22	41865128	41924993	+	cg05593780	chr22	41864983	-145	0.031264	0.0372945	0.0517928	0.0436058	0.042776	0.0527155	0.0409686	0.0406621	0.0467893	17.8111	17.5604	no change	No	No	No	No
ACO2	NM_001098	chr22	41865128	41924993	+	cg17546822	chr22	41865178	50	0.0677211	0.157776	0.134768	0.122983	0.0848179	0.12725	0.115669	0.181027	0.137683	17.8111	17.5604	no change	No	No	No	No
ACOT1	NM_001037161	chr14	74003927	74010498	+	cg08687251	chr14	74003780	-147	0.382317	0.386216	0.214692	0.208596	0.446924	0.476761	0.343045	0.404038	0.437671	1.19516	1.06502	no change	No	No	No	No
ACOT1	NM_001037161	chr14	74003927	74010498	+	cg09844916	chr14	74004424	497	0	0.0275244	0.00749875	0.0183158	0.0243254	0.0254549	0.0369259	0.0141299	0	1.19516	1.06502	no change	No	No	No	No
ACOT11	NM_015547	chr1	55013806	55100417	+	cg01802772	chr1	55014160	354	0.184098	0.036117	0.0323377	0.785895	0.471294	0.402772	0.042827	0.309151	0.0325175	0.121293	0.142815	no change	No	No	No	No
ACOT11	NM_015547	chr1	55013806	55100417	+	cg02905900	chr1	55013517	-289	0.217143	0.507165	0.166368	0.38864	0.47308	0.253874	0.358696	0.299824	0.334702	0.121293	0.142815	no change	No	No	No	No
ACOT11	NM_015547	chr1	55013806	55100417	+	cg10266490	chr1	55013709	-97	0.152334	0.672777	0.122731	0.4634	0.400544	0.385166	0.295343	0.246743	0.304944	0.121293	0.142815	no change	No	No	No	No
ACOT11	NM_015547	chr1	55013806	55100417	+	cg21448423	chr1	55013956	150	0.13554	0.739359	0.184377	0.710233	0.665873	0.549066	0.622696	0.556018	0.637343	0.121293	0.142815	no change	No	No	No	No
ACOT11	NM_147161	chr1	55013806	55076005	+	cg01802772	chr1	55014160	354	0.184098	0.036117	0.0323377	0.785895	0.471294	0.402772	0.042827	0.309151	0.0325175	0.0481423	0.0280021	no change	No	No	No	No
ACOT11	NM_147161	chr1	55013806	55076005	+	cg02905900	chr1	55013517	-289	0.217143	0.507165	0.166368	0.38864	0.47308	0.253874	0.358696	0.299824	0.334702	0.0481423	0.0280021	no change	No	No	No	No
ACOT11	NM_147161	chr1	55013806	55076005	+	cg10266490	chr1	55013709	-97	0.152334	0.672777	0.122731	0.4634	0.400544	0.385166	0.295343	0.246743	0.304944	0.0481423	0.0280021	no change	No	No	No	No
ACOT11	NM_147161	chr1	55013806	55076005	+	cg21448423	chr1	55013956	150	0.13554	0.739359	0.184377	0.710233	0.665873	0.549066	0.622696	0.556018	0.637343	0.0481423	0.0280021	no change	No	No	No	No
ACOT12	NM_130767	chr5	80625946	80689988	-	cg00540769	chr5	80689492	496	0.238977	0.341001	0.226081	0.348294	0.458911	0.470869	0.387407	0.405035	0.31012	0.0533202	0.0120973	no change	No	No	No	No
ACOT12	NM_130767	chr5	80625946	80689988	-	cg01277506	chr5	80690205	-217	0.0022566	0.112403	0.0061745	0.0582701	0.151323	0.0465922	0.0524524	0.0575509	0.0840913	0.0533202	0.0120973	no change	No	No	No	No
ACOT12	NM_130767	chr5	80625946	80689988	-	cg05006030	chr5	80689953	35	0.0203302	0.0267324	0.0188093	NA	NA	NA	NA	0.019135	0.007401	0.0533202	0.0120973	no change	No	No	No	No
ACOT12	NM_130767	chr5	80625946	80689988	-	cg17741014	chr5	80690220	-232	0.0843821	0.3318	0.0799667	0.122147	0.326925	0.156072	0.191118	0.164366	0.242151	0.0533202	0.0120973	no change	No	No	No	No
ACOT12	NM_130767	chr5	80625946	80689988	-	cg21942082	chr5	80690225	-237	0.110254	0.173731	0.104862	0.10617	0.210792	0.152679	0.147366	0.176174	0.16838	0.0533202	0.0120973	no change	No	No	No	No
ACOT12	NM_130767	chr5	80625946	80689988	-	cg26925064	chr5	80689796	192	0.089836	0.177134	0.100361	0.10639	0.136542	0.141393	0.132563	0.152106	0.116528	0.0533202	0.0120973	no change	No	No	No	No
ACOT13	NM_001160094	chr6	24667262	24705295	+	cg06171242	chr6	24667490	228	0.0472973	0.0662902	0.062866	0.0663299	0.064679	0.0780451	0.0625701	0.0813973	0.0656815	0.234057	0.224434	no change	No	No	No	No
ACOT13	NM_001160094	chr6	24667262	24705295	+	cg06753869	chr6	24667316	54	0.0254269	0.0722572	0.0503221	0.0550624	0.0477625	0.0773551	0.0618869	0.0764442	0.0718436	0.234057	0.224434	no change	No	No	No	No
ACOT13	NM_001160094	chr6	24667262	24705295	+	cg08929083	chr6	24667340	78	0.00967204	0.0184448	0.0181744	0.0183373	0.0233039	0.0345065	0.012495	0.0189556	0.0221607	0.234057	0.224434	no change	No	No	No	No
ACOT13	NM_001160094	chr6	24667262	24705295	+	cg09008928	chr6	24667597	335	0.048703	0.229422	0.0865836	0.0601064	0.0614742	0.084772	0.0628362	0.0623597	0.0665766	0.234057	0.224434	no change	No	No	No	No
ACOT13	NM_001160094	chr6	24667262	24705295	+	cg09247949	chr6	24667244	-18	0.00306471	0.0212266	0.00405289	0.0256891	0.0210207	0.0457353	0.0310682	0.0179383	0.0113837	0.234057	0.224434	no change	No	No	No	No
ACOT13	NM_001160094	chr6	24667262	24705295	+	cg11076890	chr6	24666985	-277	0.0106441	0.00790076	0	0.0187121	0.0246533	0.0288322	0.0238142	0.0209233	0	0.234057	0.224434	no change	No	No	No	No
ACOT13	NM_001160094	chr6	24667262	24705295	+	cg11611950	chr6	24667276	14	0.00285708	0.0154903	0.0187032	0.0130429	0.0197083	0.0100139	0.0125903	0.0198515	0.0165379	0.234057	0.224434	no change	No	No	No	No
ACOT13	NM_001160094	chr6	24667262	24705295	+	cg15486740	chr6	24667460	198	0.044957	0.0961598	0.0719709	0.057897	0.0568747	0.0822814	0.0701973	0.0807401	0.0494472	0.234057	0.224434	no change	No	No	No	No
ACOT13	NM_001160094	chr6	24667262	24705295	+	cg18867462	chr6	24667170	-92	0.0147135	0.0111329	0.00236712	0.0387184	0.0257854	0.036851	0.0273981	0.0210052	0.00886756	0.234057	0.224434	no change	No	No	No	No
ACOT13	NM_001160094	chr6	24667262	24705295	+	cg26842743	chr6	24667099	-163	0	0.00336965	0.000117061	0.00827574	0.0208307	0.0171899	0.0222908	0.0114771	0.000965914	0.234057	0.224434	no change	No	No	No	No
ACOT13	NM_018473	chr6	24667262	24705295	+	cg06171242	chr6	24667490	228	0.0472973	0.0662902	0.062866	0.0663299	0.064679	0.0780451	0.0625701	0.0813973	0.0656815	3.70592	3.02038	no change	No	No	No	No
ACOT13	NM_018473	chr6	24667262	24705295	+	cg06753869	chr6	24667316	54	0.0254269	0.0722572	0.0503221	0.0550624	0.0477625	0.0773551	0.0618869	0.0764442	0.0718436	3.70592	3.02038	no change	No	No	No	No
ACOT13	NM_018473	chr6	24667262	24705295	+	cg08929083	chr6	24667340	78	0.00967204	0.0184448	0.0181744	0.0183373	0.0233039	0.0345065	0.012495	0.0189556	0.0221607	3.70592	3.02038	no change	No	No	No	No
ACOT13	NM_018473	chr6	24667262	24705295	+	cg09008928	chr6	24667597	335	0.048703	0.229422	0.0865836	0.0601064	0.0614742	0.084772	0.0628362	0.0623597	0.0665766	3.70592	3.02038	no change	No	No	No	No
ACOT13	NM_018473	chr6	24667262	24705295	+	cg09247949	chr6	24667244	-18	0.00306471	0.0212266	0.00405289	0.0256891	0.0210207	0.0457353	0.0310682	0.0179383	0.0113837	3.70592	3.02038	no change	No	No	No	No
ACOT13	NM_018473	chr6	24667262	24705295	+	cg11076890	chr6	24666985	-277	0.0106441	0.00790076	0	0.0187121	0.0246533	0.0288322	0.0238142	0.0209233	0	3.70592	3.02038	no change	No	No	No	No
ACOT13	NM_018473	chr6	24667262	24705295	+	cg11611950	chr6	24667276	14	0.00285708	0.0154903	0.0187032	0.0130429	0.0197083	0.0100139	0.0125903	0.0198515	0.0165379	3.70592	3.02038	no change	No	No	No	No
ACOT13	NM_018473	chr6	24667262	24705295	+	cg15486740	chr6	24667460	198	0.044957	0.0961598	0.0719709	0.057897	0.0568747	0.0822814	0.0701973	0.0807401	0.0494472	3.70592	3.02038	no change	No	No	No	No
ACOT13	NM_018473	chr6	24667262	24705295	+	cg18867462	chr6	24667170	-92	0.0147135	0.0111329	0.00236712	0.0387184	0.0257854	0.036851	0.0273981	0.0210052	0.00886756	3.70592	3.02038	no change	No	No	No	No
ACOT13	NM_018473	chr6	24667262	24705295	+	cg26842743	chr6	24667099	-163	0	0.00336965	0.000117061	0.00827574	0.0208307	0.0171899	0.0222908	0.0114771	0.000965914	3.70592	3.02038	no change	No	No	No	No
ACOT2	NM_006821	chr14	74035762	74042362	+	cg01498900	chr14	74035742	-20	0.0842785	0.3836	0.126368	0.116706	0.218188	0.11634	0.198442	0.165974	0.200949	7.04571	8.69439	no change	No	No	No	No
ACOT2	NM_006821	chr14	74035762	74042362	+	cg05012125	chr14	74035861	99	0.0226855	0.296156	0.0248051	0.0683702	0.0497483	0.054659	0.0862518	0.0559724	0.0424825	7.04571	8.69439	no change	No	No	No	No
ACOT2	NM_006821	chr14	74035762	74042362	+	cg10120829	chr14	74036418	656	0.00146292	0.060997	0	0.0175636	0.0286209	0.0336224	0.0153167	0.0300398	0.0112888	7.04571	8.69439	no change	No	No	No	No
ACOT2	NM_006821	chr14	74035762	74042362	+	cg15441731	chr14	74036128	366	0.0573891	0.17191	0.063785	0.078365	0.0586593	0.101206	0.0789409	0.0779563	0.0690376	7.04571	8.69439	no change	No	No	No	No
ACOT4	NM_152331	chr14	74058409	74062470	+	cg10733249	chr14	74058654	245	0.0700511	0.272424	0.0837541	0.111245	0.107844	0.138559	0.0896184	0.115686	0.0928787	0.26084	0.447742	no change	No	No	No	No
ACOT4	NM_152331	chr14	74058409	74062470	+	cg13785718	chr14	74058486	77	0.0725237	0.250374	0.105492	0.0840439	0.0853868	0.121136	0.0762353	0.0972011	0.0914681	0.26084	0.447742	no change	No	No	No	No
ACOT4	NM_152331	chr14	74058409	74062470	+	cg18167179	chr14	74058881	472	0.0243403	0.0615217	0.0289069	0.0429053	0.0372439	0.0464653	0.0366623	0.0400956	0.0331172	0.26084	0.447742	no change	No	No	No	No
ACOT4	NM_152331	chr14	74058409	74062470	+	cg21233517	chr14	74058401	-8	0.0676536	0.333276	0.142582	0.0554984	0.104518	0.142811	0.0992299	0.121637	0.155583	0.26084	0.447742	no change	No	No	No	No
ACOT4	NM_152331	chr14	74058409	74062470	+	cg24720580	chr14	74059005	596	0.0130528	0.307057	0.0163092	0.0370786	0.0773337	0.0643362	0.0545375	0.0278382	0.0428711	0.26084	0.447742	no change	No	No	No	No
ACOT4	NM_152331	chr14	74058409	74062470	+	cg26780333	chr14	74058972	563	0.09477	0.219053	0.0647069	0.0942907	0.0988768	0.0720732	0.10742	0.108154	0.112673	0.26084	0.447742	no change	No	No	No	No
ACOT7	NM_007274	chr1	6324331	6453826	-	cg02568911	chr1	6453807	19	0.0816762	0.0827076	0.0891044	0.139726	0.094339	0.164186	0.118863	0.131388	0.0946162	2.54484	2.36274	no change	No	No	No	No
ACOT7	NM_007274	chr1	6324331	6453826	-	cg08889373	chr1	6454109	-283	0.0242834	0.037741	0.0227339	0.030656	0.0268072	0.0277798	0.0286715	0.0263645	0.0230762	2.54484	2.36274	no change	No	No	No	No
ACOT7	NM_007274	chr1	6324331	6453826	-	cg17429065	chr1	6453910	-84	0.0436275	0.095032	0.0272871	0.0520458	0.0608725	0.0399439	0.0813425	0.044594	0.0439259	2.54484	2.36274	no change	No	No	No	No
ACOT7	NM_007274	chr1	6324331	6453826	-	cg19267259	chr1	6453427	399	0.000151156	0.00933193	0.0114862	0.0237301	0.0259823	0.0540964	0.0230197	0.0122793	0	2.54484	2.36274	no change	No	No	No	No
ACOT7	NM_007274	chr1	6324331	6453826	-	cg22346119	chr1	6453452	374	0.00604617	0.00811618	0.00478208	0.021704	0.0176723	0.0221061	0.0312375	0.0144603	0.000930273	2.54484	2.36274	no change	No	No	No	No
ACOT7	NM_007274	chr1	6324331	6453826	-	cg25370592	chr1	6454097	-271	0.0193256	0.0577578	0.0382007	0.0416166	0.0457773	0.0341444	0.0595122	0.0485603	0.0447037	2.54484	2.36274	no change	No	No	No	No
ACOT7	NM_007274	chr1	6324331	6453826	-	cg26896160	chr1	6454004	-178	0.0450336	0.0814197	0.0688533	0.0945306	0.0733949	0.146559	0.105245	0.0878052	0.0685509	2.54484	2.36274	no change	No	No	No	No
ACOT7	NM_007274	chr1	6324331	6453826	-	cg27316808	chr1	6453995	-169	0.0744196	0.0662785	0.0716216	0.0811629	0.0642961	0.119623	0.0770064	0.0783384	0.0729394	2.54484	2.36274	no change	No	No	No	No
ACOT8	NM_005469	chr20	44470359	44486048	-	cg00675039	chr20	44486208	-160	0.0412317	0.0525257	0.0638425	0.0583992	0.0556968	0.0575713	0.0764925	0.0613668	0.0495951	9.74882	10.7811	no change	No	No	No	No
ACOT8	NM_005469	chr20	44470359	44486048	-	cg02982722	chr20	44486048	0	0.0555446	0.115282	0.0873329	0.0985373	0.0900694	0.0990606	0.0928319	0.0856374	0.101244	9.74882	10.7811	no change	No	No	No	No
ACOT8	NM_005469	chr20	44470359	44486048	-	cg04013732	chr20	44486068	-20	0.0621611	0.0634809	0.0707771	0.0981588	0.0767486	0.130115	0.106762	0.0954697	0.0794413	9.74882	10.7811	no change	No	No	No	No
ACOT8	NM_005469	chr20	44470359	44486048	-	cg05202720	chr20	44486028	20	0.252068	0.326847	0.271406	0.294078	0.249631	0.283878	0.262655	0.258079	0.26918	9.74882	10.7811	no change	No	No	No	No
ACOT8	NM_005469	chr20	44470359	44486048	-	cg08003077	chr20	44485762	286	0.0980483	0.148986	0.0929053	0.144005	0.130433	0.177675	0.141544	0.16861	0.0837109	9.74882	10.7811	no change	No	No	No	No
ACOT8	NM_005469	chr20	44470359	44486048	-	cg09719331	chr20	44486197	-149	0.0190089	0.0187714	0.00403742	0.0157843	0.0379022	0.0419579	0.0405281	0.0250774	0.0177783	9.74882	10.7811	no change	No	No	No	No
ACOT8	NM_005469	chr20	44470359	44486048	-	cg13525458	chr20	44486289	-241	0.0830906	0.0866813	0.0831611	0.107344	0.0966168	0.126751	0.0903796	0.102428	0.0930987	9.74882	10.7811	no change	No	No	No	No
ACOT8	NM_005469	chr20	44470359	44486048	-	cg15566619	chr20	44486216	-168	0.0422014	0.0735069	0.0693547	0.0781329	0.0595113	0.0902398	0.0794416	0.0821396	0.0765665	9.74882	10.7811	no change	No	No	No	No
ACOT8	NM_005469	chr20	44470359	44486048	-	cg23134520	chr20	44485949	99	0.0630802	0.0444452	0.0476698	0.0543577	0.0645741	0.0825255	0.0658886	0.0723075	0.0544513	9.74882	10.7811	no change	No	No	No	No
ACOX1	NM_001185039	chr17	73937588	73975515	-	cg01906998	chr17	73974972	543	0.0260708	0.0237248	0.0036604	0.0274032	0.037508	0.0412865	0.0400509	0.0440343	0.0203523	0	0.443961	no change	No	No	No	No
ACOX1	NM_001185039	chr17	73937588	73975515	-	cg02701084	chr17	73975226	289	0.0147734	0.0270804	0.0294309	0.0367232	0.0377841	0.0683968	0.0303654	0.0388617	0.0331708	0	0.443961	no change	No	No	No	No
ACOX1	NM_001185039	chr17	73937588	73975515	-	cg02760553	chr17	73975121	394	0.0874106	0.0991446	0.0730491	0.0924298	0.0670178	0.100877	0.0870856	0.130627	0.0681386	0	0.443961	no change	No	No	No	No
ACOX1	NM_001185039	chr17	73937588	73975515	-	cg11507926	chr17	73975697	-182	0.0608776	0.0787741	0.0767709	0.0983561	0.0676385	0.12886	0.0853482	0.0847271	0.0705913	0	0.443961	no change	No	No	No	No
ACOX1	NM_001185039	chr17	73937588	73975515	-	cg12452675	chr17	73975215	300	0.070167	0.08051	0.0865767	0.132197	0.0865201	0.134729	0.0895695	0.118625	0.0757915	0	0.443961	no change	No	No	No	No
ACOX1	NM_001185039	chr17	73937588	73975515	-	cg14770570	chr17	73975813	-298	0.0863184	0.140448	0.126599	0.111122	0.0982538	0.142053	0.119107	0.0925021	0.122216	0	0.443961	no change	No	No	No	No
ACOX1	NM_001185039	chr17	73937588	73975515	-	cg15269548	chr17	73975372	143	0.00858801	0.0104841	0.0039372	0.00873201	0.0124066	0.0253156	0.0163593	0.0106671	0	0	0.443961	no change	No	No	No	No
ACOX1	NM_001185039	chr17	73937588	73975515	-	cg19198791	chr17	73975107	408	0.00603275	0.0332425	0.0125827	0.0201653	0.0228919	0.00196256	0.0202374	0.02108	0.0303618	0	0.443961	no change	No	No	No	No
ACOX1	NM_001185039	chr17	73937588	73975515	-	cg19652678	chr17	73975160	355	0	0.0287965	0.0194787	0.0300985	0.0226937	0.0143815	0.0240257	0.0390661	0.033205	0	0.443961	no change	No	No	No	No
ACOX1	NM_001185039	chr17	73937588	73975515	-	cg21356179	chr17	73974861	654	0.0168181	0.0360813	0.00567408	0.0276257	0.0317936	0.0256075	0.0331411	0.0425947	0.0217676	0	0.443961	no change	No	No	No	No
ACOX1	NM_001185039	chr17	73937588	73975515	-	cg21697561	chr17	73974931	584	0.0253317	0.0454716	0.0317806	0.0472882	0.0455561	0.0426535	0.0431359	0.0447707	0.0276217	0	0.443961	no change	No	No	No	No
ACOX1	NM_001185039	chr17	73937588	73975515	-	cg24015057	chr17	73975129	386	0.052002	0.0495432	0.0683429	0.094675	0.0769529	0.0909482	0.0749633	0.0830889	0.0636354	0	0.443961	no change	No	No	No	No
ACOX1	NM_001185039	chr17	73937588	73975515	-	cg24357503	chr17	73975484	31	0.0616019	0.0683058	NA	0.0994345	0.0830892	0.12009	0.0666057	0.11602	0.0795698	0	0.443961	no change	No	No	No	No
ACOX1	NM_004035	chr17	73937588	73975515	-	cg01906998	chr17	73974972	543	0.0260708	0.0237248	0.0036604	0.0274032	0.037508	0.0412865	0.0400509	0.0440343	0.0203523	8.35275	7.29418	no change	No	No	No	No
ACOX1	NM_004035	chr17	73937588	73975515	-	cg02701084	chr17	73975226	289	0.0147734	0.0270804	0.0294309	0.0367232	0.0377841	0.0683968	0.0303654	0.0388617	0.0331708	8.35275	7.29418	no change	No	No	No	No
ACOX1	NM_004035	chr17	73937588	73975515	-	cg02760553	chr17	73975121	394	0.0874106	0.0991446	0.0730491	0.0924298	0.0670178	0.100877	0.0870856	0.130627	0.0681386	8.35275	7.29418	no change	No	No	No	No
ACOX1	NM_004035	chr17	73937588	73975515	-	cg11507926	chr17	73975697	-182	0.0608776	0.0787741	0.0767709	0.0983561	0.0676385	0.12886	0.0853482	0.0847271	0.0705913	8.35275	7.29418	no change	No	No	No	No
ACOX1	NM_004035	chr17	73937588	73975515	-	cg12452675	chr17	73975215	300	0.070167	0.08051	0.0865767	0.132197	0.0865201	0.134729	0.0895695	0.118625	0.0757915	8.35275	7.29418	no change	No	No	No	No
ACOX1	NM_004035	chr17	73937588	73975515	-	cg14770570	chr17	73975813	-298	0.0863184	0.140448	0.126599	0.111122	0.0982538	0.142053	0.119107	0.0925021	0.122216	8.35275	7.29418	no change	No	No	No	No
ACOX1	NM_004035	chr17	73937588	73975515	-	cg15269548	chr17	73975372	143	0.00858801	0.0104841	0.0039372	0.00873201	0.0124066	0.0253156	0.0163593	0.0106671	0	8.35275	7.29418	no change	No	No	No	No
ACOX1	NM_004035	chr17	73937588	73975515	-	cg19198791	chr17	73975107	408	0.00603275	0.0332425	0.0125827	0.0201653	0.0228919	0.00196256	0.0202374	0.02108	0.0303618	8.35275	7.29418	no change	No	No	No	No
ACOX1	NM_004035	chr17	73937588	73975515	-	cg19652678	chr17	73975160	355	0	0.0287965	0.0194787	0.0300985	0.0226937	0.0143815	0.0240257	0.0390661	0.033205	8.35275	7.29418	no change	No	No	No	No
ACOX1	NM_004035	chr17	73937588	73975515	-	cg21356179	chr17	73974861	654	0.0168181	0.0360813	0.00567408	0.0276257	0.0317936	0.0256075	0.0331411	0.0425947	0.0217676	8.35275	7.29418	no change	No	No	No	No
ACOX1	NM_004035	chr17	73937588	73975515	-	cg21697561	chr17	73974931	584	0.0253317	0.0454716	0.0317806	0.0472882	0.0455561	0.0426535	0.0431359	0.0447707	0.0276217	8.35275	7.29418	no change	No	No	No	No
ACOX1	NM_004035	chr17	73937588	73975515	-	cg24015057	chr17	73975129	386	0.052002	0.0495432	0.0683429	0.094675	0.0769529	0.0909482	0.0749633	0.0830889	0.0636354	8.35275	7.29418	no change	No	No	No	No
ACOX1	NM_004035	chr17	73937588	73975515	-	cg24357503	chr17	73975484	31	0.0616019	0.0683058	NA	0.0994345	0.0830892	0.12009	0.0666057	0.11602	0.0795698	8.35275	7.29418	no change	No	No	No	No
ACOX1	NM_007292	chr17	73937588	73975515	-	cg01906998	chr17	73974972	543	0.0260708	0.0237248	0.0036604	0.0274032	0.037508	0.0412865	0.0400509	0.0440343	0.0203523	1.78777	1.15598	no change	No	No	No	No
ACOX1	NM_007292	chr17	73937588	73975515	-	cg02701084	chr17	73975226	289	0.0147734	0.0270804	0.0294309	0.0367232	0.0377841	0.0683968	0.0303654	0.0388617	0.0331708	1.78777	1.15598	no change	No	No	No	No
ACOX1	NM_007292	chr17	73937588	73975515	-	cg02760553	chr17	73975121	394	0.0874106	0.0991446	0.0730491	0.0924298	0.0670178	0.100877	0.0870856	0.130627	0.0681386	1.78777	1.15598	no change	No	No	No	No
ACOX1	NM_007292	chr17	73937588	73975515	-	cg11507926	chr17	73975697	-182	0.0608776	0.0787741	0.0767709	0.0983561	0.0676385	0.12886	0.0853482	0.0847271	0.0705913	1.78777	1.15598	no change	No	No	No	No
ACOX1	NM_007292	chr17	73937588	73975515	-	cg12452675	chr17	73975215	300	0.070167	0.08051	0.0865767	0.132197	0.0865201	0.134729	0.0895695	0.118625	0.0757915	1.78777	1.15598	no change	No	No	No	No
ACOX1	NM_007292	chr17	73937588	73975515	-	cg14770570	chr17	73975813	-298	0.0863184	0.140448	0.126599	0.111122	0.0982538	0.142053	0.119107	0.0925021	0.122216	1.78777	1.15598	no change	No	No	No	No
ACOX1	NM_007292	chr17	73937588	73975515	-	cg15269548	chr17	73975372	143	0.00858801	0.0104841	0.0039372	0.00873201	0.0124066	0.0253156	0.0163593	0.0106671	0	1.78777	1.15598	no change	No	No	No	No
ACOX1	NM_007292	chr17	73937588	73975515	-	cg19198791	chr17	73975107	408	0.00603275	0.0332425	0.0125827	0.0201653	0.0228919	0.00196256	0.0202374	0.02108	0.0303618	1.78777	1.15598	no change	No	No	No	No
ACOX1	NM_007292	chr17	73937588	73975515	-	cg19652678	chr17	73975160	355	0	0.0287965	0.0194787	0.0300985	0.0226937	0.0143815	0.0240257	0.0390661	0.033205	1.78777	1.15598	no change	No	No	No	No
ACOX1	NM_007292	chr17	73937588	73975515	-	cg21356179	chr17	73974861	654	0.0168181	0.0360813	0.00567408	0.0276257	0.0317936	0.0256075	0.0331411	0.0425947	0.0217676	1.78777	1.15598	no change	No	No	No	No
ACOX1	NM_007292	chr17	73937588	73975515	-	cg21697561	chr17	73974931	584	0.0253317	0.0454716	0.0317806	0.0472882	0.0455561	0.0426535	0.0431359	0.0447707	0.0276217	1.78777	1.15598	no change	No	No	No	No
ACOX1	NM_007292	chr17	73937588	73975515	-	cg24015057	chr17	73975129	386	0.052002	0.0495432	0.0683429	0.094675	0.0769529	0.0909482	0.0749633	0.0830889	0.0636354	1.78777	1.15598	no change	No	No	No	No
ACOX1	NM_007292	chr17	73937588	73975515	-	cg24357503	chr17	73975484	31	0.0616019	0.0683058	NA	0.0994345	0.0830892	0.12009	0.0666057	0.11602	0.0795698	1.78777	1.15598	no change	No	No	No	No
ACOX3	NM_001101667	chr4	8368008	8442452	-	cg06862062	chr4	8442641	-189	0.0403707	0.0415382	0.0475035	0.0801324	0.0647174	0.0851565	0.0689414	0.0814122	0.0474974	2.84039	2.5965	no change	No	No	No	No
ACOX3	NM_001101667	chr4	8368008	8442452	-	cg07423540	chr4	8442223	229	0.0689286	0.411897	0.143997	0.124056	0.153768	0.194835	0.166741	0.142929	0.0831292	2.84039	2.5965	no change	No	No	No	No
ACOX3	NM_001101667	chr4	8368008	8442452	-	cg08083689	chr4	8442326	126	0.0733678	0.0780867	0.0721437	0.0809349	0.0715439	0.122164	0.0807617	0.0902375	0.0627835	2.84039	2.5965	no change	No	No	No	No
ACOX3	NM_001101667	chr4	8368008	8442452	-	cg13057196	chr4	8442503	-51	0.000174393	0.0136481	0.0088072	0.0221144	0.0175773	0.0154821	0.0152143	0.0132042	0.0117522	2.84039	2.5965	no change	No	No	No	No
ACOX3	NM_001101667	chr4	8368008	8442452	-	cg14436769	chr4	8442588	-136	0.0414463	0.0747036	0.0705894	0.091527	0.084747	0.110596	0.0891523	0.0973026	0.0821876	2.84039	2.5965	no change	No	No	No	No
ACOX3	NM_001101667	chr4	8368008	8442452	-	cg18002905	chr4	8442565	-113	0.0673525	0.0836655	0.052349	0.0832454	0.0748359	0.0913978	0.0657701	0.0825717	0.0641663	2.84039	2.5965	no change	No	No	No	No
ACOX3	NM_001101667	chr4	8368008	8442452	-	cg18845838	chr4	8442289	163	0.0479514	0.0634149	0.0624625	0.0629414	0.0726811	0.0581628	0.0689725	0.0737112	0.0515721	2.84039	2.5965	no change	No	No	No	No
ACOX3	NM_001101667	chr4	8368008	8442452	-	cg19387228	chr4	8442570	-118	0.0917668	0.0985237	0.0815019	0.122079	0.0987965	0.14516	0.108533	0.109136	0.0899502	2.84039	2.5965	no change	No	No	No	No
ACOX3	NM_001101667	chr4	8368008	8442452	-	cg19542630	chr4	8442666	-214	0.000590697	0.0124336	0	0.0183325	0.0217688	0.0130833	0.0186598	0.0211772	0.00253154	2.84039	2.5965	no change	No	No	No	No
ACOX3	NM_001101667	chr4	8368008	8442452	-	cg24740896	chr4	8442590	-138	0.00682661	0.0119919	0.00906548	0.0208489	0.0198104	0.017111	0.0175696	0.0120922	0.0100317	2.84039	2.5965	no change	No	No	No	No
ACOX3	NM_001101667	chr4	8368008	8442452	-	cg27505348	chr4	8441964	488	0.212449	0.652406	0.582164	0.373924	0.345364	0.42771	0.379345	0.434822	0.415235	2.84039	2.5965	no change	No	No	No	No
ACOX3	NM_003501	chr4	8368008	8442452	-	cg06862062	chr4	8442641	-189	0.0403707	0.0415382	0.0475035	0.0801324	0.0647174	0.0851565	0.0689414	0.0814122	0.0474974	1.45068	1.41045	no change	No	No	No	No
ACOX3	NM_003501	chr4	8368008	8442452	-	cg07423540	chr4	8442223	229	0.0689286	0.411897	0.143997	0.124056	0.153768	0.194835	0.166741	0.142929	0.0831292	1.45068	1.41045	no change	No	No	No	No
ACOX3	NM_003501	chr4	8368008	8442452	-	cg08083689	chr4	8442326	126	0.0733678	0.0780867	0.0721437	0.0809349	0.0715439	0.122164	0.0807617	0.0902375	0.0627835	1.45068	1.41045	no change	No	No	No	No
ACOX3	NM_003501	chr4	8368008	8442452	-	cg13057196	chr4	8442503	-51	0.000174393	0.0136481	0.0088072	0.0221144	0.0175773	0.0154821	0.0152143	0.0132042	0.0117522	1.45068	1.41045	no change	No	No	No	No
ACOX3	NM_003501	chr4	8368008	8442452	-	cg14436769	chr4	8442588	-136	0.0414463	0.0747036	0.0705894	0.091527	0.084747	0.110596	0.0891523	0.0973026	0.0821876	1.45068	1.41045	no change	No	No	No	No
ACOX3	NM_003501	chr4	8368008	8442452	-	cg18002905	chr4	8442565	-113	0.0673525	0.0836655	0.052349	0.0832454	0.0748359	0.0913978	0.0657701	0.0825717	0.0641663	1.45068	1.41045	no change	No	No	No	No
ACOX3	NM_003501	chr4	8368008	8442452	-	cg18845838	chr4	8442289	163	0.0479514	0.0634149	0.0624625	0.0629414	0.0726811	0.0581628	0.0689725	0.0737112	0.0515721	1.45068	1.41045	no change	No	No	No	No
ACOX3	NM_003501	chr4	8368008	8442452	-	cg19387228	chr4	8442570	-118	0.0917668	0.0985237	0.0815019	0.122079	0.0987965	0.14516	0.108533	0.109136	0.0899502	1.45068	1.41045	no change	No	No	No	No
ACOX3	NM_003501	chr4	8368008	8442452	-	cg19542630	chr4	8442666	-214	0.000590697	0.0124336	0	0.0183325	0.0217688	0.0130833	0.0186598	0.0211772	0.00253154	1.45068	1.41045	no change	No	No	No	No
ACOX3	NM_003501	chr4	8368008	8442452	-	cg24740896	chr4	8442590	-138	0.00682661	0.0119919	0.00906548	0.0208489	0.0198104	0.017111	0.0175696	0.0120922	0.0100317	1.45068	1.41045	no change	No	No	No	No
ACOX3	NM_003501	chr4	8368008	8442452	-	cg27505348	chr4	8441964	488	0.212449	0.652406	0.582164	0.373924	0.345364	0.42771	0.379345	0.434822	0.415235	1.45068	1.41045	no change	No	No	No	No
ACOXL	NM_001142807	chr2	111490149	111875799	+	cg07688988	chr2	111490172	23	0.133532	0.0708141	0.0559687	0.280563	0.130113	0.0837176	0.133526	0.10955	0.106216	0.124111	0.0496886	no change	No	No	No	No
ACOXL	NM_001142807	chr2	111490149	111875799	+	cg10768548	chr2	111489888	-261	0.193635	0.158818	0.201338	0.266948	0.369427	0.241927	0.290377	0.365361	0.362245	0.124111	0.0496886	no change	No	No	No	No
ACOXL	NM_001142807	chr2	111490149	111875799	+	cg12142521	chr2	111490495	346	0.0159855	0.0246029	0.00820497	0.0791887	0.0637887	0.0386137	0.0435364	0.0214949	0.0229831	0.124111	0.0496886	no change	No	No	No	No
ACOXL	NM_001142807	chr2	111490149	111875799	+	cg15833294	chr2	111489930	-219	0.275534	0.257192	0.259586	0.268135	0.367258	0.249946	0.333624	0.393353	0.443543	0.124111	0.0496886	no change	No	No	No	No
ACOXL	NM_001142807	chr2	111490149	111875799	+	cg16206125	chr2	111490713	564	0.146835	0.131481	0.100864	0.248448	0.216951	0.253928	0.231917	0.203953	0.149521	0.124111	0.0496886	no change	No	No	No	No
ACP1	NM_001040649	chr2	264868	272481	+	cg00431236	chr2	264988	120	0.075164	0.085589	0.0771711	0.113577	0.0842846	0.14766	0.10255	0.0965276	0.0743623	1.68317	1.1738	no change	No	No	No	No
ACP1	NM_001040649	chr2	264868	272481	+	cg16525606	chr2	264695	-173	0.0575685	0.0647943	0.0527042	0.0848057	0.0812815	0.107018	0.101411	0.0881611	0.0570249	1.68317	1.1738	no change	No	No	No	No
ACP1	NM_001040649	chr2	264868	272481	+	cg18863077	chr2	264731	-137	0.00880403	0.00914544	0.00139429	0.00880592	0.0139547	0.0308679	0.0206015	0.0282822	0.0160201	1.68317	1.1738	no change	No	No	No	No
ACP1	NM_001040649	chr2	264868	272481	+	cg19372772	chr2	264904	36	0.0388433	0.0123138	0	0.0178678	0.037594	0.0595094	0.0244222	0.0285952	0.00252207	1.68317	1.1738	no change	No	No	No	No
ACP1	NM_001040649	chr2	264868	272481	+	cg19374947	chr2	264754	-114	0.0230258	0.0273965	0.000194117	0.0194847	0.0501294	0.0696292	0.0287694	0.022852	0.00344477	1.68317	1.1738	no change	No	No	No	No
ACP1	NM_001040649	chr2	264868	272481	+	cg21155418	chr2	264767	-101	0.0134252	0.0214578	0.00448067	0.027497	0.0327034	0.0374542	0.0294896	0.0581982	0.00731051	1.68317	1.1738	no change	No	No	No	No
ACP1	NM_001040649	chr2	264868	272481	+	cg21586243	chr2	264756	-112	0.00943981	0.00505823	0	0.015992	0.0183078	0.0229017	0.0189095	0.0206113	0	1.68317	1.1738	no change	No	No	No	No
ACP1	NM_001040649	chr2	264868	272481	+	cg21949518	chr2	264910	42	0.0233821	0.00559845	0	0.0201111	0.0428901	0.074686	0.0493635	0.0269583	0.00679211	1.68317	1.1738	no change	No	No	No	No
ACP1	NM_001040649	chr2	264868	272481	+	cg22248683	chr2	264728	-140	0.0113627	0.0161012	0.00955063	0.0226218	0.0241507	0.0333047	0.0326729	0.0329319	0.0112446	1.68317	1.1738	no change	No	No	No	No
ACP1	NM_001040649	chr2	264868	272481	+	cg27366669	chr2	265069	201	0.0416994	0.0538536	0.0515527	0.0538331	0.06504	0.09081	0.0773946	0.0859991	0.0667442	1.68317	1.1738	no change	No	No	No	No
ACP1	NM_004300	chr2	264868	278282	+	cg00431236	chr2	264988	120	0.075164	0.085589	0.0771711	0.113577	0.0842846	0.14766	0.10255	0.0965276	0.0743623	22.4606	20.4183	no change	No	No	No	No
ACP1	NM_004300	chr2	264868	278282	+	cg16525606	chr2	264695	-173	0.0575685	0.0647943	0.0527042	0.0848057	0.0812815	0.107018	0.101411	0.0881611	0.0570249	22.4606	20.4183	no change	No	No	No	No
ACP1	NM_004300	chr2	264868	278282	+	cg18863077	chr2	264731	-137	0.00880403	0.00914544	0.00139429	0.00880592	0.0139547	0.0308679	0.0206015	0.0282822	0.0160201	22.4606	20.4183	no change	No	No	No	No
ACP1	NM_004300	chr2	264868	278282	+	cg19372772	chr2	264904	36	0.0388433	0.0123138	0	0.0178678	0.037594	0.0595094	0.0244222	0.0285952	0.00252207	22.4606	20.4183	no change	No	No	No	No
ACP1	NM_004300	chr2	264868	278282	+	cg19374947	chr2	264754	-114	0.0230258	0.0273965	0.000194117	0.0194847	0.0501294	0.0696292	0.0287694	0.022852	0.00344477	22.4606	20.4183	no change	No	No	No	No
ACP1	NM_004300	chr2	264868	278282	+	cg21155418	chr2	264767	-101	0.0134252	0.0214578	0.00448067	0.027497	0.0327034	0.0374542	0.0294896	0.0581982	0.00731051	22.4606	20.4183	no change	No	No	No	No
ACP1	NM_004300	chr2	264868	278282	+	cg21586243	chr2	264756	-112	0.00943981	0.00505823	0	0.015992	0.0183078	0.0229017	0.0189095	0.0206113	0	22.4606	20.4183	no change	No	No	No	No
ACP1	NM_004300	chr2	264868	278282	+	cg21949518	chr2	264910	42	0.0233821	0.00559845	0	0.0201111	0.0428901	0.074686	0.0493635	0.0269583	0.00679211	22.4606	20.4183	no change	No	No	No	No
ACP1	NM_004300	chr2	264868	278282	+	cg22248683	chr2	264728	-140	0.0113627	0.0161012	0.00955063	0.0226218	0.0241507	0.0333047	0.0326729	0.0329319	0.0112446	22.4606	20.4183	no change	No	No	No	No
ACP1	NM_004300	chr2	264868	278282	+	cg27366669	chr2	265069	201	0.0416994	0.0538536	0.0515527	0.0538331	0.06504	0.09081	0.0773946	0.0859991	0.0667442	22.4606	20.4183	no change	No	No	No	No
ACP1	NM_007099	chr2	264868	278282	+	cg00431236	chr2	264988	120	0.075164	0.085589	0.0771711	0.113577	0.0842846	0.14766	0.10255	0.0965276	0.0743623	12.1484	12.9391	no change	No	No	No	No
ACP1	NM_007099	chr2	264868	278282	+	cg16525606	chr2	264695	-173	0.0575685	0.0647943	0.0527042	0.0848057	0.0812815	0.107018	0.101411	0.0881611	0.0570249	12.1484	12.9391	no change	No	No	No	No
ACP1	NM_007099	chr2	264868	278282	+	cg18863077	chr2	264731	-137	0.00880403	0.00914544	0.00139429	0.00880592	0.0139547	0.0308679	0.0206015	0.0282822	0.0160201	12.1484	12.9391	no change	No	No	No	No
ACP1	NM_007099	chr2	264868	278282	+	cg19372772	chr2	264904	36	0.0388433	0.0123138	0	0.0178678	0.037594	0.0595094	0.0244222	0.0285952	0.00252207	12.1484	12.9391	no change	No	No	No	No
ACP1	NM_007099	chr2	264868	278282	+	cg19374947	chr2	264754	-114	0.0230258	0.0273965	0.000194117	0.0194847	0.0501294	0.0696292	0.0287694	0.022852	0.00344477	12.1484	12.9391	no change	No	No	No	No
ACP1	NM_007099	chr2	264868	278282	+	cg21155418	chr2	264767	-101	0.0134252	0.0214578	0.00448067	0.027497	0.0327034	0.0374542	0.0294896	0.0581982	0.00731051	12.1484	12.9391	no change	No	No	No	No
ACP1	NM_007099	chr2	264868	278282	+	cg21586243	chr2	264756	-112	0.00943981	0.00505823	0	0.015992	0.0183078	0.0229017	0.0189095	0.0206113	0	12.1484	12.9391	no change	No	No	No	No
ACP1	NM_007099	chr2	264868	278282	+	cg21949518	chr2	264910	42	0.0233821	0.00559845	0	0.0201111	0.0428901	0.074686	0.0493635	0.0269583	0.00679211	12.1484	12.9391	no change	No	No	No	No
ACP1	NM_007099	chr2	264868	278282	+	cg22248683	chr2	264728	-140	0.0113627	0.0161012	0.00955063	0.0226218	0.0241507	0.0333047	0.0326729	0.0329319	0.0112446	12.1484	12.9391	no change	No	No	No	No
ACP1	NM_007099	chr2	264868	278282	+	cg27366669	chr2	265069	201	0.0416994	0.0538536	0.0515527	0.0538331	0.06504	0.09081	0.0773946	0.0859991	0.0667442	12.1484	12.9391	no change	No	No	No	No
ACP1	NR_024080	chr2	264868	278282	+	cg00431236	chr2	264988	120	0.075164	0.085589	0.0771711	0.113577	0.0842846	0.14766	0.10255	0.0965276	0.0743623	4.49334	6.38613	no change	No	No	No	No
ACP1	NR_024080	chr2	264868	278282	+	cg16525606	chr2	264695	-173	0.0575685	0.0647943	0.0527042	0.0848057	0.0812815	0.107018	0.101411	0.0881611	0.0570249	4.49334	6.38613	no change	No	No	No	No
ACP1	NR_024080	chr2	264868	278282	+	cg18863077	chr2	264731	-137	0.00880403	0.00914544	0.00139429	0.00880592	0.0139547	0.0308679	0.0206015	0.0282822	0.0160201	4.49334	6.38613	no change	No	No	No	No
ACP1	NR_024080	chr2	264868	278282	+	cg19372772	chr2	264904	36	0.0388433	0.0123138	0	0.0178678	0.037594	0.0595094	0.0244222	0.0285952	0.00252207	4.49334	6.38613	no change	No	No	No	No
ACP1	NR_024080	chr2	264868	278282	+	cg19374947	chr2	264754	-114	0.0230258	0.0273965	0.000194117	0.0194847	0.0501294	0.0696292	0.0287694	0.022852	0.00344477	4.49334	6.38613	no change	No	No	No	No
ACP1	NR_024080	chr2	264868	278282	+	cg21155418	chr2	264767	-101	0.0134252	0.0214578	0.00448067	0.027497	0.0327034	0.0374542	0.0294896	0.0581982	0.00731051	4.49334	6.38613	no change	No	No	No	No
ACP1	NR_024080	chr2	264868	278282	+	cg21586243	chr2	264756	-112	0.00943981	0.00505823	0	0.015992	0.0183078	0.0229017	0.0189095	0.0206113	0	4.49334	6.38613	no change	No	No	No	No
ACP1	NR_024080	chr2	264868	278282	+	cg21949518	chr2	264910	42	0.0233821	0.00559845	0	0.0201111	0.0428901	0.074686	0.0493635	0.0269583	0.00679211	4.49334	6.38613	no change	No	No	No	No
ACP1	NR_024080	chr2	264868	278282	+	cg22248683	chr2	264728	-140	0.0113627	0.0161012	0.00955063	0.0226218	0.0241507	0.0333047	0.0326729	0.0329319	0.0112446	4.49334	6.38613	no change	No	No	No	No
ACP1	NR_024080	chr2	264868	278282	+	cg27366669	chr2	265069	201	0.0416994	0.0538536	0.0515527	0.0538331	0.06504	0.09081	0.0773946	0.0859991	0.0667442	4.49334	6.38613	no change	No	No	No	No
ACP2	NM_001131064	chr11	47267069	47270457	-	cg01636925	chr11	47270344	113	0.0575969	0.0654021	0.0743403	0.070455	0.0760083	0.135219	0.0860195	0.0711527	0.0901588	0.406853	0.210055	no change	No	No	No	No
ACP2	NM_001131064	chr11	47267069	47270457	-	cg05038053	chr11	47270240	217	0.0639262	0.0673515	0.0671733	0.0937248	0.0624339	0.0884388	0.0618458	0.0812781	0.0693905	0.406853	0.210055	no change	No	No	No	No
ACP2	NM_001131064	chr11	47267069	47270457	-	cg05124575	chr11	47270669	-212	0.0587192	0.0725404	0.0711266	0.102946	0.0872871	0.113551	0.0976619	0.0977002	0.0758899	0.406853	0.210055	no change	No	No	No	No
ACP2	NM_001131064	chr11	47267069	47270457	-	cg05848811	chr11	47270335	122	0.0570809	0.0597072	0.0650944	0.0726665	0.074992	0.0868159	0.0808522	0.0925993	0.0655277	0.406853	0.210055	no change	No	No	No	No
ACP2	NM_001131064	chr11	47267069	47270457	-	cg07531121	chr11	47270534	-77	0	0.0138595	0.0125626	0.0142469	0.0280648	0.018344	0.0178518	0.0375855	0.0142133	0.406853	0.210055	no change	No	No	No	No
ACP2	NM_001131064	chr11	47267069	47270457	-	cg11367841	chr11	47270567	-110	0.0747725	0.0897044	0.0874515	0.110955	0.081441	0.160252	0.116809	0.127457	0.0905906	0.406853	0.210055	no change	No	No	No	No
ACP2	NM_001131064	chr11	47267069	47270457	-	cg12449040	chr11	47270618	-161	0.0484073	0.0397087	0.0518184	0.0615	0.0515665	0.0758294	0.0623291	0.0665092	0.047961	0.406853	0.210055	no change	No	No	No	No
ACP2	NM_001131064	chr11	47267069	47270457	-	cg12565914	chr11	47270322	135	0.0661038	0.0784961	0.0756146	0.100051	0.0886233	0.0789805	0.0947539	0.108422	0.0763883	0.406853	0.210055	no change	No	No	No	No
ACP2	NM_001131064	chr11	47267069	47270457	-	cg13014422	chr11	47270581	-124	0.0460557	0.0462072	0.0340851	0.0511332	0.0463942	0.0631225	0.0553027	0.0622919	0.0496564	0.406853	0.210055	no change	No	No	No	No
ACP2	NM_001131064	chr11	47267069	47270457	-	cg14181223	chr11	47270555	-98	0.000869439	0.00502115	0	0.00840008	0.0103721	0.0120566	0.0298626	0.0115731	0	0.406853	0.210055	no change	No	No	No	No
ACP2	NM_001131064	chr11	47267069	47270457	-	cg16526445	chr11	47270235	222	0.0736676	0.0680474	0.0748773	0.095006	0.0807468	0.140408	0.0819756	0.107021	0.0707777	0.406853	0.210055	no change	No	No	No	No
ACP2	NM_001131064	chr11	47267069	47270457	-	cg16801267	chr11	47270308	149	0.020289	0.0390561	0.00650327	0.0377785	0.0296199	0.0281453	0.048499	0.0325606	0.0176245	0.406853	0.210055	no change	No	No	No	No
ACP2	NM_001131064	chr11	47267069	47270457	-	cg22207207	chr11	47270041	416	0.0356556	0.083139	0.0416366	0.0769546	0.0743772	0.102611	0.070124	0.0848263	0.0437712	0.406853	0.210055	no change	No	No	No	No
ACP2	NM_001131064	chr11	47267069	47270457	-	cg24419099	chr11	47270565	-108	0.0943611	0.0925212	0.0723303	0.119397	0.0808103	0.13194	0.104753	0.115142	0.0766733	0.406853	0.210055	no change	No	No	No	No
ACP2	NM_001610	chr11	47260852	47270457	-	cg01636925	chr11	47270344	113	0.0575969	0.0654021	0.0743403	0.070455	0.0760083	0.135219	0.0860195	0.0711527	0.0901588	15.9606	15.2714	no change	No	No	No	No
ACP2	NM_001610	chr11	47260852	47270457	-	cg05038053	chr11	47270240	217	0.0639262	0.0673515	0.0671733	0.0937248	0.0624339	0.0884388	0.0618458	0.0812781	0.0693905	15.9606	15.2714	no change	No	No	No	No
ACP2	NM_001610	chr11	47260852	47270457	-	cg05124575	chr11	47270669	-212	0.0587192	0.0725404	0.0711266	0.102946	0.0872871	0.113551	0.0976619	0.0977002	0.0758899	15.9606	15.2714	no change	No	No	No	No
ACP2	NM_001610	chr11	47260852	47270457	-	cg05848811	chr11	47270335	122	0.0570809	0.0597072	0.0650944	0.0726665	0.074992	0.0868159	0.0808522	0.0925993	0.0655277	15.9606	15.2714	no change	No	No	No	No
ACP2	NM_001610	chr11	47260852	47270457	-	cg07531121	chr11	47270534	-77	0	0.0138595	0.0125626	0.0142469	0.0280648	0.018344	0.0178518	0.0375855	0.0142133	15.9606	15.2714	no change	No	No	No	No
ACP2	NM_001610	chr11	47260852	47270457	-	cg11367841	chr11	47270567	-110	0.0747725	0.0897044	0.0874515	0.110955	0.081441	0.160252	0.116809	0.127457	0.0905906	15.9606	15.2714	no change	No	No	No	No
ACP2	NM_001610	chr11	47260852	47270457	-	cg12449040	chr11	47270618	-161	0.0484073	0.0397087	0.0518184	0.0615	0.0515665	0.0758294	0.0623291	0.0665092	0.047961	15.9606	15.2714	no change	No	No	No	No
ACP2	NM_001610	chr11	47260852	47270457	-	cg12565914	chr11	47270322	135	0.0661038	0.0784961	0.0756146	0.100051	0.0886233	0.0789805	0.0947539	0.108422	0.0763883	15.9606	15.2714	no change	No	No	No	No
ACP2	NM_001610	chr11	47260852	47270457	-	cg13014422	chr11	47270581	-124	0.0460557	0.0462072	0.0340851	0.0511332	0.0463942	0.0631225	0.0553027	0.0622919	0.0496564	15.9606	15.2714	no change	No	No	No	No
ACP2	NM_001610	chr11	47260852	47270457	-	cg14181223	chr11	47270555	-98	0.000869439	0.00502115	0	0.00840008	0.0103721	0.0120566	0.0298626	0.0115731	0	15.9606	15.2714	no change	No	No	No	No
ACP2	NM_001610	chr11	47260852	47270457	-	cg16526445	chr11	47270235	222	0.0736676	0.0680474	0.0748773	0.095006	0.0807468	0.140408	0.0819756	0.107021	0.0707777	15.9606	15.2714	no change	No	No	No	No
ACP2	NM_001610	chr11	47260852	47270457	-	cg16801267	chr11	47270308	149	0.020289	0.0390561	0.00650327	0.0377785	0.0296199	0.0281453	0.048499	0.0325606	0.0176245	15.9606	15.2714	no change	No	No	No	No
ACP2	NM_001610	chr11	47260852	47270457	-	cg22207207	chr11	47270041	416	0.0356556	0.083139	0.0416366	0.0769546	0.0743772	0.102611	0.070124	0.0848263	0.0437712	15.9606	15.2714	no change	No	No	No	No
ACP2	NM_001610	chr11	47260852	47270457	-	cg24419099	chr11	47270565	-108	0.0943611	0.0925212	0.0723303	0.119397	0.0808103	0.13194	0.104753	0.115142	0.0766733	15.9606	15.2714	no change	No	No	No	No
ACP6	NM_016361	chr1	147119167	147142634	-	cg00543196	chr1	147142741	-107	0.00791784	0.00591092	0	0.0142324	0.0140604	0.0281245	0.0107762	0.0115861	0.00927262	3.71029	2.90787	no change	No	No	No	No
ACP6	NM_016361	chr1	147119167	147142634	-	cg03401580	chr1	147142653	-19	0.0101825	0.0196288	0.0285083	0.0283887	0.0244277	0.0265311	0.0332691	0.0230696	0.0283733	3.71029	2.90787	no change	No	No	No	No
ACP6	NM_016361	chr1	147119167	147142634	-	cg05755010	chr1	147142917	-283	0.00646925	0.0070889	0.00249372	0.0119034	0.0151349	0.00980212	0.0160688	0.0233639	0	3.71029	2.90787	no change	No	No	No	No
ACP6	NM_016361	chr1	147119167	147142634	-	cg05968052	chr1	147142184	450	0.06832	0.099823	0.0810944	0.121214	0.0981092	0.153098	0.0896095	0.101613	0.0874253	3.71029	2.90787	no change	No	No	No	No
ACP6	NM_016361	chr1	147119167	147142634	-	cg06988368	chr1	147142773	-139	0.112676	0.0942277	0.0641819	0.073835	0.0826407	0.0656527	0.087926	0.0714881	0.0715349	3.71029	2.90787	no change	No	No	No	No
ACP6	NM_016361	chr1	147119167	147142634	-	cg09066439	chr1	147142231	403	0.0325578	0.0695062	0.0343304	0.0442037	0.043438	0.0465343	0.0539984	0.0719623	0.0441089	3.71029	2.90787	no change	No	No	No	No
ACP6	NM_016361	chr1	147119167	147142634	-	cg12614442	chr1	147142665	-31	0.010631	0.0218022	0.0171363	0.0302959	0.0239546	0.0373444	0.0311153	0.0301587	0.0255837	3.71029	2.90787	no change	No	No	No	No
ACP6	NM_016361	chr1	147119167	147142634	-	cg15636040	chr1	147142673	-39	0.0373049	0.0318868	0.055102	0.0461342	0.0431742	0.0560171	0.0534477	0.0506374	0.0358954	3.71029	2.90787	no change	No	No	No	No
ACP6	NM_016361	chr1	147119167	147142634	-	cg16790610	chr1	147142911	-277	0.0416842	0.0564537	0.0389827	0.0643162	0.0555666	0.0725379	0.0742554	0.0972461	0.0485452	3.71029	2.90787	no change	No	No	No	No
ACP6	NM_016361	chr1	147119167	147142634	-	cg18709479	chr1	147142473	161	0.0408168	0.0408484	0.0541696	0.0489697	0.059126	0.0517213	0.0564526	0.0767958	0.0440118	3.71029	2.90787	no change	No	No	No	No
ACP6	NM_016361	chr1	147119167	147142634	-	cg19693476	chr1	147142739	-105	0.0260566	0.0255815	0.0366557	0.0412843	0.0395482	0.0555232	0.0394945	0.0247848	0.0465182	3.71029	2.90787	no change	No	No	No	No
ACP6	NM_016361	chr1	147119167	147142634	-	cg27244432	chr1	147142282	352	0.0614437	0.10164	0.0887224	0.0826707	0.0957435	0.0963926	0.0932303	0.0843716	0.0724249	3.71029	2.90787	no change	No	No	No	No
ACPL2	NM_001037172	chr3	140950681	141013486	+	cg02527459	chr3	140951194	513	0	0.0117769	0.00969818	0.0175622	0.0168203	0.0323528	0.0333414	0.0286443	0.0220628	2.55967	5.52082	upregulated	No	No	No	No
ACPL2	NM_001037172	chr3	140950681	141013486	+	cg16418163	chr3	140950828	147	0.00130289	0.00379369	0.00357627	0.014647	0.0229748	0.0197564	0.0426501	0.013211	0	2.55967	5.52082	upregulated	No	No	No	No
ACPL2	NM_001037172	chr3	140950681	141013486	+	cg19941450	chr3	140950619	-62	0.0239839	0.0244592	0.00519762	0.0362327	0.0417955	0.0284914	0.0332667	0.0264651	0.0156591	2.55967	5.52082	upregulated	No	No	No	No
ACPL2	NM_001037172	chr3	140950681	141013486	+	cg22119580	chr3	140951301	620	0.0474312	0.0676801	0.0432256	0.0537538	0.0661127	0.0715732	0.0769477	0.0579839	0.0370427	2.55967	5.52082	upregulated	No	No	No	No
ACPL2	NM_001037172	chr3	140950681	141013486	+	cg22251124	chr3	140950598	-83	0.00957194	0.0290159	0.0206833	0.0452213	0.0429609	0.0431425	0.0338441	0.0228564	0.0180108	2.55967	5.52082	upregulated	No	No	No	No
ACPL2	NM_152282	chr3	140950681	141013486	+	cg02527459	chr3	140951194	513	0	0.0117769	0.00969818	0.0175622	0.0168203	0.0323528	0.0333414	0.0286443	0.0220628	0.637308	2.03639	upregulated	No	No	No	No
ACPL2	NM_152282	chr3	140950681	141013486	+	cg16418163	chr3	140950828	147	0.00130289	0.00379369	0.00357627	0.014647	0.0229748	0.0197564	0.0426501	0.013211	0	0.637308	2.03639	upregulated	No	No	No	No
ACPL2	NM_152282	chr3	140950681	141013486	+	cg19941450	chr3	140950619	-62	0.0239839	0.0244592	0.00519762	0.0362327	0.0417955	0.0284914	0.0332667	0.0264651	0.0156591	0.637308	2.03639	upregulated	No	No	No	No
ACPL2	NM_152282	chr3	140950681	141013486	+	cg22119580	chr3	140951301	620	0.0474312	0.0676801	0.0432256	0.0537538	0.0661127	0.0715732	0.0769477	0.0579839	0.0370427	0.637308	2.03639	upregulated	No	No	No	No
ACPL2	NM_152282	chr3	140950681	141013486	+	cg22251124	chr3	140950598	-83	0.00957194	0.0290159	0.0206833	0.0452213	0.0429609	0.0431425	0.0338441	0.0228564	0.0180108	0.637308	2.03639	upregulated	No	No	No	No
ACPP	NM_001099	chr3	132036210	132077690	+	cg00589251	chr3	132036382	172	0.064677	0.658659	0.268303	0.294057	0.210695	0.14951	0.159183	0.117962	0.125458	1.24236	0.475061	downregulated	No	No	No	Yes
ACPP	NM_001099	chr3	132036210	132077690	+	cg15958424	chr3	132036067	-143	0.128234	0.819897	0.897334	0.716487	0.611956	0.17252	0.452988	0.262112	0.383669	1.24236	0.475061	downregulated	No	No	No	Yes
ACPP	NM_001134194	chr3	132036210	132087146	+	cg00589251	chr3	132036382	172	0.064677	0.658659	0.268303	0.294057	0.210695	0.14951	0.159183	0.117962	0.125458	1.21321	0.220026	downregulated	No	No	No	Yes
ACPP	NM_001134194	chr3	132036210	132087146	+	cg15958424	chr3	132036067	-143	0.128234	0.819897	0.897334	0.716487	0.611956	0.17252	0.452988	0.262112	0.383669	1.21321	0.220026	downregulated	No	No	No	Yes
ACSF2	NM_025149	chr17	48503518	48552200	+	cg02516388	chr17	48503634	116	0.0125182	0.0230466	0.0127002	0.0297211	0.0256442	0.0205868	0.0464307	0.0265646	0.0196322	5.4581	5.47695	no change	No	No	No	No
ACSF2	NM_025149	chr17	48503518	48552200	+	cg04843775	chr17	48503406	-112	0.0241118	0.0417944	0.0359213	0.0337808	0.033353	0.0449659	0.0338409	0.0413305	0.0355566	5.4581	5.47695	no change	No	No	No	No
ACSF2	NM_025149	chr17	48503518	48552200	+	cg06520003	chr17	48504157	639	0.230363	0.538886	0.330309	0.254214	0.303825	0.439219	0.342781	0.334656	0.316661	5.4581	5.47695	no change	No	No	No	No
ACSF2	NM_025149	chr17	48503518	48552200	+	cg19748341	chr17	48503357	-161	0.0601845	0.159011	0.0387707	0.0669084	0.0492243	0.0695286	0.0425776	0.0509164	0.0530243	5.4581	5.47695	no change	No	No	No	No
ACSF3	NM_001127214	chr16	89160216	89222171	+	cg01765220	chr16	89160058	-158	0.0189944	0.0440063	0.0129049	0.0365987	0.0324694	0.0494094	0.0307678	0.0348506	0.0162778	0.148315	0.0986667	no change	No	No	No	No
ACSF3	NM_001127214	chr16	89160216	89222171	+	cg04753738	chr16	89160056	-160	0.00808952	0.0508647	0.0187449	0.0458237	0.0278704	0.0348636	0.0270704	0.0160223	0.0108302	0.148315	0.0986667	no change	No	No	No	No
ACSF3	NM_001127214	chr16	89160216	89222171	+	cg05521982	chr16	89159988	-228	0.173136	0.582875	0.380783	0.41199	0.311096	0.321034	0.210343	0.376809	0.200919	0.148315	0.0986667	no change	No	No	No	No
ACSF3	NM_001127214	chr16	89160216	89222171	+	cg07065570	chr16	89160395	179	0.0097331	0.020384	0	0.0200448	0.0243933	0.0326147	0.0193821	0.0269634	0.00794572	0.148315	0.0986667	no change	No	No	No	No
ACSF3	NM_001127214	chr16	89160216	89222171	+	cg09384766	chr16	89160679	463	0.0629292	0.0931239	0.0611416	0.0937946	0.0776185	0.117442	0.0696949	0.0987205	0.0780937	0.148315	0.0986667	no change	No	No	No	No
ACSF3	NM_001127214	chr16	89160216	89222171	+	cg10156586	chr16	89160039	-177	0.0907177	0.134186	0.120727	0.215412	0.12013	0.140179	0.074233	0.12508	0.0871284	0.148315	0.0986667	no change	No	No	No	No
ACSF3	NM_001127214	chr16	89160216	89222171	+	cg16555341	chr16	89160798	582	0.0583742	0.110297	0.0730908	0.0652888	0.0669113	0.0966447	0.0688582	0.0888305	0.0766434	0.148315	0.0986667	no change	No	No	No	No
ACSF3	NM_001127214	chr16	89160216	89222171	+	cg27329533	chr16	89160400	184	0.00625246	0.0206319	0	0.0174843	0.0179024	0.016148	0.0171	0.0159184	0.00177848	0.148315	0.0986667	no change	No	No	No	No
ACSF3	NM_001127214	chr16	89160216	89222171	+	cg27495617	chr16	89160041	-175	0.0282099	0.0716266	0.0110555	0.0669331	0.0331368	0.0398027	0.0294958	0.037111	0.017205	0.148315	0.0986667	no change	No	No	No	No
ACSF3	NM_001243279	chr16	89160216	89222171	+	cg01765220	chr16	89160058	-158	0.0189944	0.0440063	0.0129049	0.0365987	0.0324694	0.0494094	0.0307678	0.0348506	0.0162778	2.32082	2.39376	no change	No	No	No	No
ACSF3	NM_001243279	chr16	89160216	89222171	+	cg04753738	chr16	89160056	-160	0.00808952	0.0508647	0.0187449	0.0458237	0.0278704	0.0348636	0.0270704	0.0160223	0.0108302	2.32082	2.39376	no change	No	No	No	No
ACSF3	NM_001243279	chr16	89160216	89222171	+	cg05521982	chr16	89159988	-228	0.173136	0.582875	0.380783	0.41199	0.311096	0.321034	0.210343	0.376809	0.200919	2.32082	2.39376	no change	No	No	No	No
ACSF3	NM_001243279	chr16	89160216	89222171	+	cg07065570	chr16	89160395	179	0.0097331	0.020384	0	0.0200448	0.0243933	0.0326147	0.0193821	0.0269634	0.00794572	2.32082	2.39376	no change	No	No	No	No
ACSF3	NM_001243279	chr16	89160216	89222171	+	cg09384766	chr16	89160679	463	0.0629292	0.0931239	0.0611416	0.0937946	0.0776185	0.117442	0.0696949	0.0987205	0.0780937	2.32082	2.39376	no change	No	No	No	No
ACSF3	NM_001243279	chr16	89160216	89222171	+	cg10156586	chr16	89160039	-177	0.0907177	0.134186	0.120727	0.215412	0.12013	0.140179	0.074233	0.12508	0.0871284	2.32082	2.39376	no change	No	No	No	No
ACSF3	NM_001243279	chr16	89160216	89222171	+	cg16555341	chr16	89160798	582	0.0583742	0.110297	0.0730908	0.0652888	0.0669113	0.0966447	0.0688582	0.0888305	0.0766434	2.32082	2.39376	no change	No	No	No	No
ACSF3	NM_001243279	chr16	89160216	89222171	+	cg27329533	chr16	89160400	184	0.00625246	0.0206319	0	0.0174843	0.0179024	0.016148	0.0171	0.0159184	0.00177848	2.32082	2.39376	no change	No	No	No	No
ACSF3	NM_001243279	chr16	89160216	89222171	+	cg27495617	chr16	89160041	-175	0.0282099	0.0716266	0.0110555	0.0669331	0.0331368	0.0398027	0.0294958	0.037111	0.017205	2.32082	2.39376	no change	No	No	No	No
ACSF3	NM_174917	chr16	89160216	89222171	+	cg01765220	chr16	89160058	-158	0.0189944	0.0440063	0.0129049	0.0365987	0.0324694	0.0494094	0.0307678	0.0348506	0.0162778	0.313873	0.469853	no change	No	No	No	No
ACSF3	NM_174917	chr16	89160216	89222171	+	cg04753738	chr16	89160056	-160	0.00808952	0.0508647	0.0187449	0.0458237	0.0278704	0.0348636	0.0270704	0.0160223	0.0108302	0.313873	0.469853	no change	No	No	No	No
ACSF3	NM_174917	chr16	89160216	89222171	+	cg05521982	chr16	89159988	-228	0.173136	0.582875	0.380783	0.41199	0.311096	0.321034	0.210343	0.376809	0.200919	0.313873	0.469853	no change	No	No	No	No
ACSF3	NM_174917	chr16	89160216	89222171	+	cg07065570	chr16	89160395	179	0.0097331	0.020384	0	0.0200448	0.0243933	0.0326147	0.0193821	0.0269634	0.00794572	0.313873	0.469853	no change	No	No	No	No
ACSF3	NM_174917	chr16	89160216	89222171	+	cg09384766	chr16	89160679	463	0.0629292	0.0931239	0.0611416	0.0937946	0.0776185	0.117442	0.0696949	0.0987205	0.0780937	0.313873	0.469853	no change	No	No	No	No
ACSF3	NM_174917	chr16	89160216	89222171	+	cg10156586	chr16	89160039	-177	0.0907177	0.134186	0.120727	0.215412	0.12013	0.140179	0.074233	0.12508	0.0871284	0.313873	0.469853	no change	No	No	No	No
ACSF3	NM_174917	chr16	89160216	89222171	+	cg16555341	chr16	89160798	582	0.0583742	0.110297	0.0730908	0.0652888	0.0669113	0.0966447	0.0688582	0.0888305	0.0766434	0.313873	0.469853	no change	No	No	No	No
ACSF3	NM_174917	chr16	89160216	89222171	+	cg27329533	chr16	89160400	184	0.00625246	0.0206319	0	0.0174843	0.0179024	0.016148	0.0171	0.0159184	0.00177848	0.313873	0.469853	no change	No	No	No	No
ACSF3	NM_174917	chr16	89160216	89222171	+	cg27495617	chr16	89160041	-175	0.0282099	0.0716266	0.0110555	0.0669331	0.0331368	0.0398027	0.0294958	0.037111	0.017205	0.313873	0.469853	no change	No	No	No	No
ACSF3	NR_023316	chr16	89160216	89222171	+	cg01765220	chr16	89160058	-158	0.0189944	0.0440063	0.0129049	0.0365987	0.0324694	0.0494094	0.0307678	0.0348506	0.0162778	0.329369	6.4985e-05	no change	No	No	No	No
ACSF3	NR_023316	chr16	89160216	89222171	+	cg04753738	chr16	89160056	-160	0.00808952	0.0508647	0.0187449	0.0458237	0.0278704	0.0348636	0.0270704	0.0160223	0.0108302	0.329369	6.4985e-05	no change	No	No	No	No
ACSF3	NR_023316	chr16	89160216	89222171	+	cg05521982	chr16	89159988	-228	0.173136	0.582875	0.380783	0.41199	0.311096	0.321034	0.210343	0.376809	0.200919	0.329369	6.4985e-05	no change	No	No	No	No
ACSF3	NR_023316	chr16	89160216	89222171	+	cg07065570	chr16	89160395	179	0.0097331	0.020384	0	0.0200448	0.0243933	0.0326147	0.0193821	0.0269634	0.00794572	0.329369	6.4985e-05	no change	No	No	No	No
ACSF3	NR_023316	chr16	89160216	89222171	+	cg09384766	chr16	89160679	463	0.0629292	0.0931239	0.0611416	0.0937946	0.0776185	0.117442	0.0696949	0.0987205	0.0780937	0.329369	6.4985e-05	no change	No	No	No	No
ACSF3	NR_023316	chr16	89160216	89222171	+	cg10156586	chr16	89160039	-177	0.0907177	0.134186	0.120727	0.215412	0.12013	0.140179	0.074233	0.12508	0.0871284	0.329369	6.4985e-05	no change	No	No	No	No
ACSF3	NR_023316	chr16	89160216	89222171	+	cg16555341	chr16	89160798	582	0.0583742	0.110297	0.0730908	0.0652888	0.0669113	0.0966447	0.0688582	0.0888305	0.0766434	0.329369	6.4985e-05	no change	No	No	No	No
ACSF3	NR_023316	chr16	89160216	89222171	+	cg27329533	chr16	89160400	184	0.00625246	0.0206319	0	0.0174843	0.0179024	0.016148	0.0171	0.0159184	0.00177848	0.329369	6.4985e-05	no change	No	No	No	No
ACSF3	NR_023316	chr16	89160216	89222171	+	cg27495617	chr16	89160041	-175	0.0282099	0.0716266	0.0110555	0.0669331	0.0331368	0.0398027	0.0294958	0.037111	0.017205	0.329369	6.4985e-05	no change	No	No	No	No
ACSF3	NR_045666	chr16	89160216	89222171	+	cg01765220	chr16	89160058	-158	0.0189944	0.0440063	0.0129049	0.0365987	0.0324694	0.0494094	0.0307678	0.0348506	0.0162778	0	0	no change	No	No	No	No
ACSF3	NR_045666	chr16	89160216	89222171	+	cg04753738	chr16	89160056	-160	0.00808952	0.0508647	0.0187449	0.0458237	0.0278704	0.0348636	0.0270704	0.0160223	0.0108302	0	0	no change	No	No	No	No
ACSF3	NR_045666	chr16	89160216	89222171	+	cg05521982	chr16	89159988	-228	0.173136	0.582875	0.380783	0.41199	0.311096	0.321034	0.210343	0.376809	0.200919	0	0	no change	No	No	No	No
ACSF3	NR_045666	chr16	89160216	89222171	+	cg07065570	chr16	89160395	179	0.0097331	0.020384	0	0.0200448	0.0243933	0.0326147	0.0193821	0.0269634	0.00794572	0	0	no change	No	No	No	No
ACSF3	NR_045666	chr16	89160216	89222171	+	cg09384766	chr16	89160679	463	0.0629292	0.0931239	0.0611416	0.0937946	0.0776185	0.117442	0.0696949	0.0987205	0.0780937	0	0	no change	No	No	No	No
ACSF3	NR_045666	chr16	89160216	89222171	+	cg10156586	chr16	89160039	-177	0.0907177	0.134186	0.120727	0.215412	0.12013	0.140179	0.074233	0.12508	0.0871284	0	0	no change	No	No	No	No
ACSF3	NR_045666	chr16	89160216	89222171	+	cg16555341	chr16	89160798	582	0.0583742	0.110297	0.0730908	0.0652888	0.0669113	0.0966447	0.0688582	0.0888305	0.0766434	0	0	no change	No	No	No	No
ACSF3	NR_045666	chr16	89160216	89222171	+	cg27329533	chr16	89160400	184	0.00625246	0.0206319	0	0.0174843	0.0179024	0.016148	0.0171	0.0159184	0.00177848	0	0	no change	No	No	No	No
ACSF3	NR_045666	chr16	89160216	89222171	+	cg27495617	chr16	89160041	-175	0.0282099	0.0716266	0.0110555	0.0669331	0.0331368	0.0398027	0.0294958	0.037111	0.017205	0	0	no change	No	No	No	No
ACSL1	NM_001995	chr4	185676748	185747215	-	cg03768017	chr4	185747375	-160	0.0223539	0.0551916	0.0190995	0.0438147	0.0369136	0.0455085	0.0425399	0.0621912	0.0230853	16.0747	50.7491	upregulated	No	No	No	No
ACSL1	NM_001995	chr4	185676748	185747215	-	cg07619799	chr4	185747409	-194	0.0382026	0.0655156	0.0616136	0.0805248	0.0670397	0.119516	0.0764847	0.0699816	0.0554936	16.0747	50.7491	upregulated	No	No	No	No
ACSL1	NM_001995	chr4	185676748	185747215	-	cg16092956	chr4	185747098	117	0.0759743	0.093176	0.0678348	0.100228	0.0995222	0.130939	0.0908788	0.102066	0.0793718	16.0747	50.7491	upregulated	No	No	No	No
ACSL1	NM_001995	chr4	185676748	185747215	-	cg20410192	chr4	185746558	657	0.0650126	0.134234	0.0691724	0.104764	0.0859254	0.149769	0.0892308	0.107522	0.0743561	16.0747	50.7491	upregulated	No	No	No	No
ACSL1	NM_001995	chr4	185676748	185747215	-	cg22779802	chr4	185747061	154	0.0334909	0.021125	0.0188748	0.0388351	0.0442326	0.0491042	0.0427967	0.0338634	0.0193007	16.0747	50.7491	upregulated	No	No	No	No
ACSL1	NM_001995	chr4	185676748	185747215	-	cg23684603	chr4	185747386	-171	0.0894278	0.105379	0.0986122	0.1087	0.0982791	0.116619	0.12999	0.086556	0.0896174	16.0747	50.7491	upregulated	No	No	No	No
ACSL1	NM_001995	chr4	185676748	185747215	-	cg24989061	chr4	185747383	-168	0.0604224	0.0866489	0.0739668	0.0955422	0.0913026	0.133828	0.0997903	0.102643	0.0669237	16.0747	50.7491	upregulated	No	No	No	No
ACSL1	NM_001995	chr4	185676748	185747215	-	cg27391710	chr4	185747379	-164	0.00271966	0.00356379	0.00528392	0.00877536	0.0147834	0.0165678	0.0291407	0.0156777	0	16.0747	50.7491	upregulated	No	No	No	No
ACSL3	NM_004457	chr2	223725731	223808119	+	cg01233736	chr2	223725624	-107	0.0249666	0.0556315	0.0297288	0.0514663	0.0587441	0.0630838	0.0644221	0.0627772	0.05329	19.7352	24.0719	no change	No	No	No	No
ACSL3	NM_004457	chr2	223725731	223808119	+	cg03954616	chr2	223725497	-234	0.0118375	0.0379357	0	0.0363359	0.0517405	0.0286307	0.0400037	0.0324234	0.00976952	19.7352	24.0719	no change	No	No	No	No
ACSL3	NM_004457	chr2	223725731	223808119	+	cg04192580	chr2	223726348	617	0.172033	0.149314	0.150219	0.145955	0.202354	0.2841	0.194375	0.280504	0.145339	19.7352	24.0719	no change	No	No	No	No
ACSL3	NM_004457	chr2	223725731	223808119	+	cg08726005	chr2	223726022	291	0.00245298	0.0325796	0.00741714	0.0314931	0.0374621	0.0647319	0.036119	0.0301696	0.01431	19.7352	24.0719	no change	No	No	No	No
ACSL3	NM_004457	chr2	223725731	223808119	+	cg17492904	chr2	223725746	15	0.00493858	0.00471995	0	0.019852	0.0159971	0.0303971	0.018675	0.020084	0.000178198	19.7352	24.0719	no change	No	No	No	No
ACSL3	NM_004457	chr2	223725731	223808119	+	cg19738182	chr2	223726189	458	0.0239867	0.0263955	0.0100441	0.0484507	0.0420479	0.0618997	0.0304873	0.0281862	0	19.7352	24.0719	no change	No	No	No	No
ACSL3	NM_004457	chr2	223725731	223808119	+	cg21498125	chr2	223725459	-272	0.034514	0.023495	0.0137209	0.0233783	0.0478983	0.0502367	0.0349974	0.0383067	0.0180724	19.7352	24.0719	no change	No	No	No	No
[truncated: 189,675 more rows]
