# Supplementary material for: Genome-wide DNA methylation analysis revealed stable DNA methylation status during decidualization in human endometrial stromal cells
Source: BMC Genomics. 2019 Apr 29;20:324. doi: 10.1186/s12864-019-5695-0 (PMC6489213; doi:10.1186/s12864-019-5695-0)
Supplement: Supplementary file 5 — Table S5. Differentially expressed genes (106 genes) during decidualization under ESC-specific DNA hypomethylation. (XLSX 10 kb) [file 12864_2019_5695_MOESM5_ESM.xlsx]

## Sheet: Sheet2
Additional Table 5. Differentially expressed genes (106 genes) during decidualization under ESC-specific DNA hypomethylation.
GO category	GO term	Count	PValue	Genes
Biphysical process
	GO:0030198~extracellular matrix organization	11	7.64315e-08	LAMA2, RXFP1, CRISPLD2, ADAMTSL4, OLFML2B, COL6A3, ELN, CCDC80, POSTN, DCN, ABI3BP
	GO:0022617~extracellular matrix disassembly	5	0.000677658	MMP19, ELN, MMP7, DCN, MMP1
	GO:0030574~collagen catabolic process	4	0.00460139	MMP19, COL6A3, MMP7, MMP1
	GO:0001503~ossification	4	0.00854563	FSTL3, MGP, STC1, ECM1
Molecular function
	GO:0050840~extracellular matrix binding	4	0.000315517	OLFML2B, ELN, DCN, SSC5D
	GO:0008201~heparin binding	6	0.00142058	TNXB, CRISPLD2, CCDC80, MMP7, POSTN, ABI3BP
	GO:0043236~laminin binding	3	0.00729319	LGALS3, SSC5D, ECM1
	GO:0001968~fibronectin binding	3	0.00787467	CCDC80, FSTL3, SSC5D
Cell component
	GO:0031012~extracellular matrix	14	3.91143e-09	TNXB, LGALS3, ADAMTSL4, MMP19, MMP7, MGP, POSTN, DCN, ECM1, MMP1, ABI3BP, LAMA2, COL6A3, SSC5D
	GO:0005578~proteinaceous extracellular matrix	12	1.33078e-07	PODNL1, TNXB, CRISPLD2, OLFML2B, MMP19, COL6A3, ELN, MMP7, MGP, POSTN, ECM1, MMP1
	GO:0005614~interstitial matrix	3	0.00197864	ADAMTSL4, CCDC80, ABI3BP
	GO:0001725~stress fiber	4	0.00272509	LIMA1, GAS2L1, SYNPO, MYL9
	GO:0005615~extracellular space	15	0.00899316	TNXB, LGALS3, FSTL3, MMP7, POSTN, DCN, HGF, ECM1, ABI3BP, TNFAIP6, COL6A3, PCSK9, STC1, SSC5D, MTUS1
